# Supplementary material for: Prenatal care counseling and delivery method among women with multiple Cesareans: A cross-sectional study from Democratic Republic of Congo
Source: PLoS One. 2020 Nov 9;15(11):e0238985. doi: 10.1371/journal.pone.0238985 (PMC7652330; doi:10.1371/journal.pone.0238985)
Supplement: S1 Database — (XLSX) [file pone.0238985.s003.xlsx]

## Sheet: Sheet1
N0	age_grossesse	Groupe age grossesse	GROUPE CPN	cpn suivi	Mode accouchement	acc vaginal	Accouch césar av trav	Acc césar pdt travail	Counseling fait O/N	Counseling fait	nombre de cesarienne anterieurs	GROUPE NBRE CESAR	parité	AGE GROUPE	Age	GROUPE NIVEAU ETUDE	Niveau etude	Profession	Mode_admission	FO_P	Type_incision	nombre de cesarienne anterieurs	Durée_operatoire1	Durée extration_Debut cesarienne1	Durée Arrivée-Début césar1	Durée Décision_Début désarienne1	Durée Décision_Extration1	Durée Décision-Fin césarienne1	hemoragie plus de 1000cc	Rupture_uterine	Anomalies_placentaires
1	38	plus 38 SA	2	oui	Césarienne pendant le travail	No	No	Yes	oui	1	3	3	4	30 à 39 ans	34	Non connu	non connue	Cultivatrice	referee	4	Incision medianne sous ombilicale	3	Moins de 60	Plus de 15	Plus de 60	Moins de 60	Moins de 60	Moins de 60	Yes	Yes	No
2	39	plus 38 SA	3	oui	Césarienne pendant le travail	No	No	Yes	non	0	4	4+	4	30 à 39 ans	30	Aucun	aucun	Cultivatrice	referee	4	Incision medianne sous ombilicale	4	Moins de 60	Plus de 15	Moins de 60	Moins de 60	Moins de 60	Moins de 60	Yes	No	Yes
3	39	plus 38 SA	4+	oui	Césarienne pendant le travail	No	No	Yes	oui	1	2	2	3	20 à 29 ans	25	Secondaire	secondaire non terminee	Elève	referee	3	Pfanestiel	2	Plus de 60	Plus de 15	Moins de 60	Moins de 60	Moins de 60	Moins de 60	Yes	Yes	No
4	39	plus 38 SA	2	oui	Césarienne pendant le travail	No	No	Yes	non	0	3	3	4	30 à 39 ans	34	Aucun	aucun	Cultivatrice	seule	4	Incision medianne sous ombilicale	3	Moins de 60	Plus de 15	Moins de 60	Moins de 60	Moins de 60	Moins de 60	Yes	Yes	No
5	38	plus 38 SA	4+	oui	Césarienne pendant le travail	No	No	Yes	non	0	2	2	7	30 à 39 ans	38	Aucun	aucun	Ménagère	seule	7	Incision medianne sous ombilicale	2	Plus de 60	Moins de 15	Plus de 60	Plus de 60	Plus de 60	Plus de 60	Yes	No	Yes
6	38	plus 38 SA	2	oui	Vaginal	Yes	No	No	non	0	3	3	4	20 à 29 ans	25	Aucun	aucun	Cultivatrice	seule	4	Incision medianne sous ombilicale	3	Plus de 60	Moins de 15	Moins de 60	Moins de 60	Moins de 60	Moins de 60	Yes	No	Yes
7	39	plus 38 SA	0	non	Césarienne pendant le travail	No	No	Yes	non	0	3	3	4	20 à 29 ans	28	Primaire	primaire terminee	Cultivatrice	seule	4	Incision medianne sous ombilicale	3	Plus de 60	Moins de 15	Plus de 60	Plus de 60	Plus de 60	Plus de 60	No	No	No
8	38	plus 38 SA	2	oui	Césarienne pendant le travail	No	No	Yes	oui	1	3	3	4	20 à 29 ans	29	Primaire	primaire terminee	Ménagère	seule	4	Incision medianne sous ombilicale	3	Plus de 60	Plus de 15	Moins de 60	Moins de 60	Moins de 60	Moins de 60	No	Yes	No
9	40	plus 38 SA	0	non	Césarienne pendant le travail	No	No	Yes	non	0	3	3	4	30 à 39 ans	31	Aucun	aucun	Cultivatrice	seule	4	Incision medianne sous ombilicale	3	Moins de 60	Moins de 15	Plus de 60	Plus de 60	Plus de 60	Plus de 60	No	Yes	No
10	36	inf 38 SA	2	oui	Césarienne programmée	No	Yes	No	non	0	2	2	2	20 à 29 ans	27	Secondaire	secondaire terminee	Enseignante	seule	2	Incision medianne sous ombilicale	2	Plus de 60	Plus de 15	Plus de 60	Plus de 60	Plus de 60	Plus de 60	Yes	No	Yes
11	38	plus 38 SA	4+	oui	Césarienne programmée	No	Yes	No	non	0	2	2	9	30 à 39 ans	31	Aucun	aucun	Cultivatrice	referee	9	Incision medianne sous ombilicale	2	Moins de 60	Moins de 15	Plus de 60	Moins de 60	Moins de 60	Moins de 60	No	No	Yes
12	38	plus 38 SA	3	oui	Césarienne pendant le travail	No	No	Yes	oui	1	3	3	5	20 à 29 ans	25	Aucun	aucun	Cultivatrice	seule	5	Incision medianne sous ombilicale	3	Moins de 60	Moins de 15	Moins de 60	Moins de 60	Moins de 60	Moins de 60	No	No	No
13	38	plus 38 SA	4+	oui	Césarienne programmée	No	Yes	No	oui	1	3	3	3	20 à 29 ans	20	Aucun	aucun	Cultivatrice	referee	3	Incision medianne sous ombilicale	3	Plus de 60	Moins de 15	Plus de 60	Plus de 60	Plus de 60	Plus de 60	Yes	No	Yes
14	38	plus 38 SA	2	oui	Césarienne pendant le travail	No	No	Yes	non	0	2	2	3	20 à 29 ans	22	Primaire	primaire non termine	Cultivatrice	seule	3	Incision medianne sous ombilicale	2	Moins de 60	Moins de 15	Moins de 60	Moins de 60	Moins de 60	Moins de 60	No	No	No
15	40	plus 38 SA	1	oui	Césarienne pendant le travail	No	No	Yes	oui	1	2	2	2	20 à 29 ans	21	Non connu	non connue	Cultivatrice	referee	2	Incision medianne sous ombilicale	2	Plus de 60	Moins de 15	Plus de 60	Plus de 60	Plus de 60	Plus de 60	No	No	No
16	39	plus 38 SA	2	oui	Césarienne pendant le travail	No	No	Yes	oui	1	2	2	3	20 à 29 ans	22	Aucun	aucun	Ménagère	seule	3	Incision medianne sous ombilicale	2	Plus de 60	Moins de 15	Moins de 60	Moins de 60	Moins de 60	Moins de 60	No	No	Yes
17	38	plus 38 SA	4+	oui	Vaginal	Yes	No	No	oui	1	2	2	3	20 à 29 ans	22	Aucun	aucun	Cultivatrice	seule	3	Incision medianne sous ombilicale	2	Plus de 60	Moins de 15	Plus de 60	Moins de 60	Moins de 60	Moins de 60	No	Yes	No
18	39	plus 38 SA	3	oui	Césarienne pendant le travail	No	No	Yes	oui	1	2	2	3	20 à 29 ans	23	Aucun	aucun	Cultivatrice	seule	3	Incision medianne sous ombilicale	2	Plus de 60	Moins de 15	Moins de 60	Moins de 60	Moins de 60	Moins de 60	No	No	No
19	39	plus 38 SA	2	oui	Césarienne pendant le travail	No	No	Yes	oui	1	3	3	5	20 à 29 ans	25	Aucun	aucun	Cultivatrice	seule	5	Incision medianne sous ombilicale	3	Plus de 60	Moins de 15	Moins de 60	Moins de 60	Moins de 60	Moins de 60	No	No	No
20	38	plus 38 SA	4+	oui	Césarienne pendant le travail	No	No	Yes	oui	1	4	4+	4	20 à 29 ans	24	Aucun	aucun	Cultivatrice	referee	4	Incision medianne sous ombilicale	4	Plus de 60	Moins de 15	Plus de 60	Moins de 60	Moins de 60	Plus de 60	Yes	Yes	No
21	39	plus 38 SA	2	oui	Césarienne pendant le travail	No	No	Yes	oui	1	3	3	4	20 à 29 ans	25	Aucun	aucun	Cultivatrice	referee	4	Incision medianne sous ombilicale	3	Plus de 60	Moins de 15	Moins de 60	Moins de 60	Moins de 60	Moins de 60	No	No	No
22	39	plus 38 SA	2	oui	Césarienne pendant le travail	No	No	Yes	oui	1	3	3	4	20 à 29 ans	27	Primaire	primaire terminee	Cultivatrice	seule	4	Incision medianne sous ombilicale	3	Plus de 60	Moins de 15	Moins de 60	Moins de 60	Moins de 60	Moins de 60	No	No	No
23	40	plus 38 SA	3	oui	Césarienne pendant le travail	No	No	Yes	oui	1	2	2	3	20 à 29 ans	26	Aucun	aucun	Cultivatrice	referee	3	Incision medianne sous ombilicale	2	Plus de 60	Moins de 15	Moins de 60	Moins de 60	Moins de 60	Moins de 60	No	No	No
24	40	plus 38 SA	4+	oui	Césarienne pendant le travail	No	No	Yes	non	0	2	2	8	30 à 39 ans	34	Aucun	aucun	Cultivatrice	seule	8	Incision medianne sous ombilicale	2	Plus de 60	Moins de 15	Moins de 60	Moins de 60	Moins de 60	Plus de 60	No	No	No
25	39	plus 38 SA	3	oui	Césarienne pendant le travail	No	No	Yes	oui	1	4	4+	5	20 à 29 ans	27	Secondaire	secondaire non terminee	commercante	seule	5	Incision medianne sous ombilicale	4	Plus de 60	Plus de 15	Moins de 60	Moins de 60	Moins de 60	Moins de 60	No	No	Yes
26	40	plus 38 SA	1	oui	Césarienne pendant le travail	No	No	Yes	non	0	2	2	3	20 à 29 ans	25	Aucun	aucun	Cultivatrice	referee	3	Incision medianne sous ombilicale	2	Plus de 60	Moins de 15	Moins de 60	Moins de 60	Moins de 60	Moins de 60	Yes	No	No
27	40	plus 38 SA	4+	oui	Césarienne pendant le travail	No	No	Yes	oui	1	2	2	6	20 à 29 ans	25	Aucun	aucun	Cultivatrice	referee	6	Incision medianne sous ombilicale	2	Plus de 60	Plus de 15	Plus de 60	Plus de 60	Plus de 60	Plus de 60	No	No	No
28	38	plus 38 SA	3	oui	Césarienne programmée	No	Yes	No	oui	1	3	3	4	20 à 29 ans	24	Aucun	aucun	Cultivatrice	referee	4	Incision medianne sous ombilicale	3	Moins de 60	Moins de 15	Moins de 60	Moins de 60	Moins de 60	Moins de 60	No	No	No
29	40	plus 38 SA	4+	oui	Césarienne programmée	No	Yes	No	oui	1	3	3	4	20 à 29 ans	23	Aucun	aucun	Cultivatrice	referee	4	Incision medianne sous ombilicale	3	Plus de 60	Moins de 15	Plus de 60	Plus de 60	Plus de 60	Plus de 60	Yes	No	Yes
30	37	inf 38 SA	4+	oui	Césarienne programmée	No	Yes	No	non	0	3	3	7	30 à 39 ans	35	Aucun	aucun	Cultivatrice	seule	7	Incision medianne sous ombilicale	3	Plus de 60	Moins de 15	Plus de 60	Plus de 60	Plus de 60	Plus de 60	No	No	No
31	38	plus 38 SA	2	oui	Césarienne pendant le travail	No	No	Yes	oui	1	4	4+	5	30 à 39 ans	34	Aucun	aucun	Cultivatrice	referee	5	Incision medianne sous ombilicale	4	Moins de 60	Moins de 15	Moins de 60	Moins de 60	Moins de 60	Plus de 60	Yes	Yes	No
32	37	inf 38 SA	4+	oui	Césarienne programmée	No	Yes	No	oui	1	3	3	10	30 à 39 ans	30	Primaire	primaire terminee	Cultivatrice	seule	10	Incision medianne sous ombilicale	3	Plus de 60	Moins de 15	Moins de 60	Moins de 60	Moins de 60	Moins de 60	No	No	No
33	39	plus 38 SA	2	oui	Césarienne pendant le travail	No	No	Yes	oui	1	4	4+	7	30 à 39 ans	38	Aucun	aucun	Ménagère	referee	7	Incision medianne sous ombilicale	4	Plus de 60	Moins de 15	Plus de 60	Moins de 60	Moins de 60	Moins de 60	Yes	Yes	No
34	41	plus 38 SA	4+	oui	Césarienne pendant le travail	No	No	Yes	non	0	2	2	2	20 à 29 ans	23	Aucun	aucun	Cultivatrice	referee	2	Incision medianne sous ombilicale	2	Plus de 60	Moins de 15	Plus de 60	Plus de 60	Plus de 60	Plus de 60	No	No	No
35	38	plus 38 SA	4+	oui	Césarienne pendant le travail	No	No	Yes	oui	1	4	4+	4	20 à 29 ans	24	Aucun	aucun	Cultivatrice	referee	4	Incision medianne sous ombilicale	4	Plus de 60	Moins de 15	Moins de 60	Moins de 60	Moins de 60	Moins de 60	No	No	No
36	37	inf 38 SA	1	oui	Césarienne programmée	No	Yes	No	oui	1	2	2	3	20 à 29 ans	20	Secondaire	secondaire terminee	Cultivatrice	referee	3	Incision medianne sous ombilicale	2	Plus de 60	Moins de 15	Moins de 60	Moins de 60	Moins de 60	Moins de 60	No	No	Yes
37	38	plus 38 SA	2	oui	Césarienne programmée	No	No	No	oui	1	4	4+	5	20 à 29 ans	25	Secondaire	secondaire non terminee	Elève	seule	5	Incision medianne sous ombilicale	4	Plus de 60	Moins de 15	Moins de 60	Moins de 60	Moins de 60	Moins de 60	Yes	No	Yes
38	38	plus 38 SA	2	oui	Césarienne programmée	No	Yes	No	oui	1	3	3	3	20 à 29 ans	26	Aucun	aucun	Cultivatrice	seule	3	Incision medianne sous ombilicale	3	Plus de 60	Moins de 15	Moins de 60	Moins de 60	Moins de 60	Moins de 60	No	No	No
39	39	plus 38 SA	1	oui	Césarienne pendant le travail	No	No	Yes	oui	1	3	3	4	30 à 39 ans	32	Aucun	aucun	Cultivatrice	referee	4	Incision medianne sous ombilicale	3	Plus de 60	Moins de 15	Moins de 60	Moins de 60	Moins de 60	Moins de 60	Yes	Yes	No
40	39	plus 38 SA	3	oui	Césarienne pendant le travail	No	No	Yes	non	0	2	2	4	30 à 39 ans	30	Aucun	aucun	Cultivatrice	referee	4	Incision medianne sous ombilicale	2	Plus de 60	Moins de 15	Plus de 60	Plus de 60	Plus de 60	Plus de 60	Yes	No	Yes
41	39	plus 38 SA	4+	oui	Césarienne pendant le travail	No	No	Yes	oui	1	3	3	4	30 à 39 ans	32	Aucun	aucun	Ménagère	referee	4	Incision medianne sous ombilicale	3	Plus de 60	Moins de 15	Moins de 60	Moins de 60	Moins de 60	Moins de 60	Yes	No	Yes
42	37	inf 38 SA	4+	oui	Césarienne programmée	No	Yes	No	oui	1	3	3	4	20 à 29 ans	28	Aucun	aucun	Ménagère	referee	4	Incision medianne sous ombilicale	3	Plus de 60	Moins de 15	Moins de 60	Moins de 60	Moins de 60	Moins de 60	No	No	No
43	37	inf 38 SA	1	oui	Césarienne pendant le travail	No	No	Yes	non	0	2	2	3	20 à 29 ans	28	Aucun	aucun	Ménagère	seule	3	Incision medianne sous ombilicale	2	Plus de 60	Moins de 15	Moins de 60	Moins de 60	Moins de 60	Moins de 60	No	No	No
44	37	inf 38 SA	1	oui	Césarienne pendant le travail	No	No	Yes	oui	1	6	4+	8	30 à 39 ans	34	Aucun	aucun	Ménagère	seule	8	Incision medianne sous ombilicale	6	Plus de 60	Moins de 15	Plus de 60	Plus de 60	Plus de 60	Plus de 60	Yes	No	Yes
45	38	plus 38 SA	2	oui	Césarienne pendant le travail	No	No	Yes	non	0	2	2	3	20 à 29 ans	22	Aucun	aucun	Ménagère	seule	3	Incision medianne sous ombilicale	2	Moins de 60	Moins de 15	Moins de 60	Moins de 60	Moins de 60	Moins de 60	No	No	No
46	37	inf 38 SA	4+	oui	Césarienne programmée	No	Yes	No	oui	1	4	4+	5	20 à 29 ans	24	Aucun	aucun	Ménagère	referee	5	Incision medianne sous ombilicale	4	Plus de 60	Moins de 15	Moins de 60	Moins de 60	Moins de 60	Moins de 60	No	No	No
47	38	plus 38 SA	1	oui	Césarienne programmée	No	Yes	No	oui	1	3	3	9	≥40 ans	45	Aucun	aucun	Ménagère	referee	9	Incision medianne sous ombilicale	3	Plus de 60	Moins de 15	Moins de 60	Plus de 60	Plus de 60	Plus de 60	Yes	No	Yes
48	39	plus 38 SA	3	oui	Césarienne programmée	No	Yes	No	oui	1	3	3	4	20 à 29 ans	23	Primaire	primaire terminee	Cultivatrice	seule	4	Incision medianne sous ombilicale	3	Plus de 60	Moins de 15	Moins de 60	Moins de 60	Moins de 60	Moins de 60	No	No	No
49	39	plus 38 SA	0	non	Vaginal	Yes	No	No	non	0	3	3	4	20 à 29 ans	28	Primaire	primaire terminee	Cultivatrice	referee	4	Incision medianne sous ombilicale	3	Plus de 60	Moins de 15	Plus de 60	Moins de 60	Moins de 60	Moins de 60	No	No	No
50	40	plus 38 SA	2	oui	Vaginal	Yes	No	No	oui	1	2	2	7	20 à 29 ans	28	Aucun	aucun	Cultivatrice	referee	7	Incision medianne sous ombilicale	2	Plus de 60	Moins de 15	Moins de 60	Plus de 60	Plus de 60	Plus de 60	No	No	No
51	39	plus 38 SA	4+	oui	Vaginal	Yes	No	No	oui	1	2	2	3	20 à 29 ans	26	Aucun	aucun	Cultivatrice	referee	3	Incision medianne sous ombilicale	2	Plus de 60	Moins de 15	Plus de 60	Plus de 60	Plus de 60	Plus de 60	No	No	No
52	38	plus 38 SA	2	oui	Vaginal	Yes	No	No	oui	1	2	2	9	30 à 39 ans	34	Primaire	primaire terminee	Ménagère	seule	9	Incision medianne sous ombilicale	2	Plus de 60	Moins de 15	Moins de 60	Moins de 60	Moins de 60	Moins de 60	No	No	No
53	37	inf 38 SA	0	non	Césarienne pendant le travail	No	No	Yes	non	0	3	3	5	20 à 29 ans	29	Secondaire	secondaire terminee	Enseignante	referee	5	Incision medianne sous ombilicale	3	Plus de 60	Moins de 15	Moins de 60	Moins de 60	Moins de 60	Moins de 60	No	Yes	No
54	37	inf 38 SA	4+	oui	Césarienne pendant le travail	No	No	Yes	oui	1	2	2	3	20 à 29 ans	27	Secondaire	secondaire non terminee	Enseignante	referee	3	Pfanestiel	2	Plus de 60	Moins de 15	Moins de 60	Moins de 60	Moins de 60	Moins de 60	No	Yes	No
55	38	plus 38 SA	4+	oui	Césarienne programmée	No	Yes	No	oui	1	2	2	3	20 à 29 ans	29	Secondaire	secondaire terminee	Couturière	seule	3	Incision medianne sous ombilicale	2	Plus de 60	Moins de 15	Plus de 60	Plus de 60	Plus de 60	Plus de 60	Yes	No	No
56	38	plus 38 SA	3	oui	Césarienne pendant le travail	No	No	Yes	oui	1	2	2	5	20 à 29 ans	27	Primaire	primaire terminee	Cultivatrice	referee	5	Incision medianne sous ombilicale	2	Moins de 60	Moins de 15	Moins de 60	Moins de 60	Moins de 60	Moins de 60	No	Yes	No
57	38	plus 38 SA	4+	oui	Césarienne programmée	No	Yes	No	oui	1	2	2	3	20 à 29 ans	28	Secondaire	secondaire terminee	Enseignante	seule	3	Incision medianne sous ombilicale	2	Moins de 60	Moins de 15	Plus de 60	Plus de 60	Plus de 60	Plus de 60	No	No	No
58	38	plus 38 SA	2	oui	Césarienne pendant le travail	No	No	Yes	oui	1	2	2	3	20 à 29 ans	20	Aucun	aucun	Cultivatrice	referee	3	Incision medianne sous ombilicale	2	Moins de 60	Moins de 15	Plus de 60	Plus de 60	Plus de 60	Plus de 60	No	No	No
59	38	plus 38 SA	0	non	Césarienne pendant le travail	No	No	Yes	non	0	3	3	5	30 à 39 ans	35	Secondaire	secondaire terminee	Ménagère	seule	5	Pfanestiel	3	Moins de 60	Moins de 15	Plus de 60	Plus de 60	Plus de 60	Plus de 60	No	Yes	No
60	38	plus 38 SA	3	oui	Césarienne programmée	No	Yes	No	non	0	3	3	12	≥40 ans	43	Secondaire	secondaire terminee	Ménagère	seule	12	Incision medianne sous ombilicale	3	Moins de 60	Moins de 15	Moins de 60	Moins de 60	Moins de 60	Moins de 60	No	No	No
61	39	plus 38 SA	2	oui	Césarienne pendant le travail	No	No	Yes	oui	1	2	2	3	20 à 29 ans	22	Primaire	primaire terminee	Ménagère	referee	3	Incision medianne sous ombilicale	2	Moins de 60	Moins de 15	Moins de 60	Moins de 60	Moins de 60	Moins de 60	Yes	Yes	No
62	37	inf 38 SA	2	oui	Césarienne pendant le travail	No	No	Yes	oui	1	2	2	3	20 à 29 ans	20	Primaire	primaire terminee	Ménagère	seule	3	Incision medianne sous ombilicale	2	Plus de 60	Moins de 15	Plus de 60	Plus de 60	Plus de 60	Plus de 60	No	Yes	No
63	39	plus 38 SA	1	oui	Césarienne programmée	No	No	No	oui	1	2	2	4	20 à 29 ans	24	Primaire	primaire terminee	Cultivatrice	seule	4	Incision medianne sous ombilicale	2	Plus de 60	Moins de 15	Moins de 60	Moins de 60	Moins de 60	Plus de 60	Yes	Yes	No
64	39	plus 38 SA	4+	oui	Césarienne pendant le travail	No	No	Yes	oui	1	3	3	4	20 à 29 ans	20	Primaire	primaire non termine	Ménagère	seule	4	Incision medianne sous ombilicale	3	Plus de 60	Moins de 15	Plus de 60	Plus de 60	Plus de 60	Plus de 60	No	No	No
65	39	plus 38 SA	2	oui	Césarienne pendant le travail	No	No	Yes	oui	1	2	2	3	20 à 29 ans	26	Primaire	primaire terminee	Cultivatrice	referee	3	Incision medianne sous ombilicale	2	Plus de 60	Plus de 15	Moins de 60	Moins de 60	Moins de 60	Moins de 60	No	Yes	No
66	39	plus 38 SA	4+	oui	Césarienne programmée	No	Yes	No	oui	1	2	2	3	20 à 29 ans	27	Aucun	aucun	Cultivatrice	seule	3	Pfanestiel	2	Plus de 60	Plus de 15	Plus de 60	Plus de 60	Plus de 60	Plus de 60	No	No	No
67	39	plus 38 SA	4+	oui	Césarienne pendant le travail	No	No	Yes	oui	1	2	2	3	20 à 29 ans	25	Primaire	primaire non termine	Ménagère	seule	3	Incision medianne sous ombilicale	2	Moins de 60	Moins de 15	Moins de 60	Moins de 60	Moins de 60	Moins de 60	No	No	No
68	39	plus 38 SA	3	oui	Césarienne programmée	No	Yes	No	oui	1	3	3	5	20 à 29 ans	25	Aucun	aucun	Cultivatrice	seule	5	Pfanestiel	3	Moins de 60	Moins de 15	Plus de 60	Plus de 60	Plus de 60	Plus de 60	No	No	No
69	39	plus 38 SA	0	non	Césarienne programmée	No	Yes	No	non	0	5	4+	6	30 à 39 ans	32	Aucun	aucun	Ménagère	seule	6	Incision medianne sous ombilicale	5	Plus de 60	Moins de 15	Moins de 60	Moins de 60	Moins de 60	Moins de 60	Yes	No	No
70	37	inf 38 SA	0	non	Césarienne pendant le travail	No	No	Yes	non	0	3	3	4	20 à 29 ans	24	Secondaire	secondaire non terminee	Cultivatrice	referee	4	Incision medianne sous ombilicale	3	Plus de 60	Moins de 15	Moins de 60	Moins de 60	Moins de 60	Plus de 60	No	No	Yes
71	39	plus 38 SA	2	oui	Césarienne programmée	No	Yes	No	oui	1	4	4+	5	20 à 29 ans	24	Primaire	primaire non termine	Cultivatrice	referee	5	Incision medianne sous ombilicale	4	Moins de 60	Moins de 15	Moins de 60	Moins de 60	Moins de 60	Moins de 60	No	No	No
72	38	plus 38 SA	4+	oui	Césarienne pendant le travail	No	No	Yes	non	0	2	2	3	30 à 39 ans	30	Primaire	primaire non termine	Ménagère	referee	3	Incision medianne sous ombilicale	2	Plus de 60	Moins de 15	Moins de 60	Moins de 60	Moins de 60	Moins de 60	Yes	No	Yes
73	39	plus 38 SA	4+	oui	Césarienne pendant le travail	No	No	Yes	oui	1	3	3	4	20 à 29 ans	27	Secondaire	secondaire non terminee	Cultivatrice	seule	4	Pfanestiel	3	Moins de 60	Moins de 15	Plus de 60	Plus de 60	Plus de 60	Plus de 60	No	No	No
74	39	plus 38 SA	3	oui	Césarienne programmée	No	Yes	No	oui	1	2	2	3	20 à 29 ans	22	Secondaire	secondaire non terminee	Cultivatrice	seule	3	Incision medianne sous ombilicale	2	Plus de 60	Plus de 15	Moins de 60	Moins de 60	Moins de 60	Plus de 60	No	No	No
75	39	plus 38 SA	4+	oui	Césarienne programmée	No	Yes	No	oui	1	3	3	4	20 à 29 ans	27	Aucun	aucun	Cultivatrice	seule	4	Incision medianne sous ombilicale	3	Plus de 60	Moins de 15	Moins de 60	Moins de 60	Moins de 60	Plus de 60	No	No	No
76	39	plus 38 SA	4+	oui	Césarienne pendant le travail	No	No	Yes	oui	1	3	3	4	20 à 29 ans	26	Secondaire	secondaire non terminee	Couturière	seule	4	Incision medianne sous ombilicale	3	Moins de 60	Moins de 15	Moins de 60	Moins de 60	Moins de 60	Plus de 60	No	Yes	No
77	39	plus 38 SA	3	oui	Césarienne programmée	No	Yes	No	non	0	3	3	4	30 à 39 ans	33	Secondaire	secondaire terminee	Enseignante	seule	4	Incision medianne sous ombilicale	3	Plus de 60	Moins de 15	Plus de 60	Moins de 60	Moins de 60	Moins de 60	No	No	No
78	40	plus 38 SA	2	oui	Césarienne programmée	No	Yes	No	oui	1	4	4+	5	20 à 29 ans	29	Secondaire	secondaire terminee	Enseignante	seule	5	Incision medianne sous ombilicale	4	Plus de 60	Moins de 15	Moins de 60	Moins de 60	Moins de 60	Moins de 60	No	No	No
79	37	inf 38 SA	2	oui	Césarienne programmée	No	Yes	No	non	0	3	3	4	20 à 29 ans	27	Secondaire	secondaire non terminee	Cultivatrice	seule	4	Incision medianne sous ombilicale	3	Moins de 60	Moins de 15	Plus de 60	Plus de 60	Plus de 60	Plus de 60	No	No	No
80	40	plus 38 SA	3	oui	Césarienne pendant le travail	No	No	Yes	oui	1	3	3	4	20 à 29 ans	27	Aucun	aucun	Cultivatrice	seule	4	Incision medianne sous ombilicale	3	Plus de 60	Moins de 15	Moins de 60	Plus de 60	Plus de 60	Plus de 60	No	Yes	No
81	38	plus 38 SA	4+	oui	Césarienne pendant le travail	No	No	Yes	oui	1	3	3	7	30 à 39 ans	30	Non connu	non connue	Ménagère	non signalee	7	Incision medianne sous ombilicale	3	Moins de 60	Moins de 15	Plus de 60	Plus de 60	Plus de 60	Plus de 60	No	No	No
82	38	plus 38 SA	4+	oui	Césarienne programmée	No	Yes	No	oui	1	3	3	4	30 à 39 ans	34	Secondaire	secondaire non terminee	Ménagère	seule	4	Incision medianne sous ombilicale	3	Plus de 60	Moins de 15	Plus de 60	Plus de 60	Plus de 60	Plus de 60	No	Yes	No
83	40	plus 38 SA	1	oui	Césarienne pendant le travail	No	No	Yes	oui	1	2	2	3	20 à 29 ans	23	Primaire	primaire terminee	Cultivatrice	seule	3	Incision medianne sous ombilicale	2	Plus de 60	Moins de 15	Plus de 60	Plus de 60	Plus de 60	Plus de 60	No	No	No
84	38	plus 38 SA	3	oui	Césarienne programmée	No	Yes	No	oui	1	4	4+	5	30 à 39 ans	30	Aucun	aucun	Cultivatrice	seule	5	Incision medianne sous ombilicale	4	Plus de 60	Moins de 15	Moins de 60	Moins de 60	Moins de 60	Moins de 60	No	No	No
85	37	inf 38 SA	2	oui	Césarienne programmée	No	Yes	No	oui	1	3	3	4	20 à 29 ans	24	Primaire	primaire terminee	Ménagère	seule	4	Incision medianne sous ombilicale	3	Plus de 60	Moins de 15	Moins de 60	Moins de 60	Moins de 60	Moins de 60	No	No	No
86	40	plus 38 SA	3	oui	Césarienne pendant le travail	No	No	Yes	oui	1	4	4+	5	20 à 29 ans	24	Aucun	aucun	Cultivatrice	referee	5	Incision medianne sous ombilicale	4	Plus de 60	Moins de 15	Moins de 60	Moins de 60	Moins de 60	Moins de 60	No	No	No
87	40	plus 38 SA	3	oui	Césarienne pendant le travail	No	No	Yes	oui	1	2	2	3	20 à 29 ans	20	Secondaire	secondaire non terminee	Ménagère	seule	3	Pfanestiel	2	Plus de 60	Moins de 15	Plus de 60	Plus de 60	Plus de 60	Plus de 60	Yes	Yes	No
88	37	inf 38 SA	2	oui	Césarienne pendant le travail	No	No	Yes	oui	1	3	3	4	20 à 29 ans	27	Secondaire	secondaire terminee	Enseignante	seule	4	Incision medianne sous ombilicale	3	Moins de 60	Moins de 15	Plus de 60	Moins de 60	Moins de 60	Moins de 60	No	Yes	No
89	38	plus 38 SA	2	oui	Césarienne pendant le travail	No	No	Yes	oui	1	3	3	4	20 à 29 ans	22	Primaire	primaire non termine	Cultivatrice	seule	4	Incision medianne sous ombilicale	3	Plus de 60	Moins de 15	Moins de 60	Moins de 60	Moins de 60	Moins de 60	No	No	No
90	40	plus 38 SA	2	oui	Césarienne programmée	No	Yes	No	oui	1	4	4+	5	20 à 29 ans	23	Aucun	aucun	Cultivatrice	seule	5	Incision medianne sous ombilicale	4	Plus de 60	Moins de 15	Plus de 60	Plus de 60	Plus de 60	Plus de 60	No	Yes	No
91	40	plus 38 SA	4+	oui	Césarienne programmée	No	Yes	No	oui	1	2	2	3	20 à 29 ans	29	Secondaire	secondaire non terminee	Couturière	seule	3	Incision medianne sous ombilicale	2	Plus de 60	Moins de 15	Plus de 60	Plus de 60	Plus de 60	Plus de 60	Yes	No	No
92	37	inf 38 SA	2	oui	Césarienne pendant le travail	No	No	No	oui	1	3	3	5	30 à 39 ans	34	Primaire	primaire non termine	Cultivatrice	seule	5	Incision medianne sous ombilicale	3	Moins de 60	Plus de 15	Moins de 60	Plus de 60	Plus de 60	Plus de 60	Yes	No	No
93	38	plus 38 SA	2	oui	Césarienne programmée	No	Yes	No	oui	1	2	2	3	30 à 39 ans	32	Primaire	primaire terminee	Cultivatrice	seule	3	Incision medianne sous ombilicale	2	Moins de 60	Moins de 15	Plus de 60	Plus de 60	Plus de 60	Plus de 60	Yes	No	No
94	37	inf 38 SA	1	oui	Césarienne pendant le travail	No	No	Yes	oui	1	4	4+	7	30 à 39 ans	37	Primaire	primaire non termine	Cultivatrice	seule	7	Incision medianne sous ombilicale	4	Plus de 60	Plus de 15	Plus de 60	Plus de 60	Plus de 60	Plus de 60	Yes	No	No
95	40	plus 38 SA	3	oui	Césarienne pendant le travail	No	No	No	oui	1	4	4+	5	30 à 39 ans	34	Aucun	aucun	Cultivatrice	seule	5	Incision medianne sous ombilicale	4	Plus de 60	Moins de 15	Plus de 60	Plus de 60	Plus de 60	Plus de 60	Yes	No	No
96	40	plus 38 SA	2	oui	Vaginal	Yes	No	No	oui	1	2	2	12	30 à 39 ans	38	Primaire	primaire terminee	Ménagère	seule	12	Incision medianne sous ombilicale	2	Plus de 60	Moins de 15	Moins de 60	Plus de 60	Plus de 60	Plus de 60	No	No	No
97	40	plus 38 SA	2	oui	Vaginal	Yes	No	No	oui	1	2	2	4	20 à 29 ans	22	Aucun	aucun	Cultivatrice	seule	4	Incision medianne sous ombilicale	2	Moins de 60	Plus de 15	Plus de 60	Plus de 60	Plus de 60	Plus de 60	No	No	No
98	33	inf 38 SA	2	oui	Vaginal	Yes	No	No	non	0	2	2	4	30 à 39 ans	30	Aucun	aucun	Elève	referee	4	Incision medianne sous ombilicale	2	Moins de 60	Moins de 15	Moins de 60	Moins de 60	Moins de 60	Moins de 60	No	No	No
99	40	plus 38 SA	1	oui	Césarienne programmée	No	Yes	No	oui	1	3	3	4	30 à 39 ans	37	Primaire	primaire non termine	Cultivatrice	seule	4	Incision medianne sous ombilicale	3	Plus de 60	Moins de 15	Moins de 60	Moins de 60	Moins de 60	Moins de 60	No	No	No
100	39	plus 38 SA	3	oui	Césarienne programmée	No	Yes	No	oui	1	2	2	3	20 à 29 ans	22	Primaire	primaire terminee	Cultivatrice	seule	3	Incision medianne sous ombilicale	2	Plus de 60	Moins de 15	Plus de 60	Plus de 60	Plus de 60	Plus de 60	No	No	No
101	40	plus 38 SA	4+	oui	Césarienne programmée	No	Yes	No	oui	1	3	3	4	20 à 29 ans	27	Secondaire	secondaire non terminee	Ménagère	seule	4	Incision medianne sous ombilicale	3	Plus de 60	Moins de 15	Plus de 60	Plus de 60	Plus de 60	Plus de 60	No	No	No
102	39	plus 38 SA	3	oui	Césarienne programmée	No	Yes	No	oui	1	3	3	5	30 à 39 ans	38	Secondaire	secondaire non terminee	Ménagère	seule	5	Incision medianne sous ombilicale	3	Plus de 60	Moins de 15	Moins de 60	Plus de 60	Plus de 60	Plus de 60	No	No	No
103	38	plus 38 SA	2	oui	Césarienne programmée	No	Yes	No	non	0	4	4+	10	30 à 39 ans	37	Secondaire	secondaire terminee	Ménagère	seule	10	Incision medianne sous ombilicale	4	Moins de 60	Moins de 15	Plus de 60	Plus de 60	Plus de 60	Plus de 60	No	Yes	No
104	40	plus 38 SA	4+	oui	Césarienne pendant le travail	No	No	Yes	oui	1	3	3	6	30 à 39 ans	31	Aucun	aucun	Cultivatrice	seule	6	Incision medianne sous ombilicale	3	Plus de 60	Plus de 15	Moins de 60	Moins de 60	Moins de 60	Plus de 60	No	No	No
105	38	plus 38 SA	1	oui	Césarienne pendant le travail	No	No	Yes	non	0	2	2	3	20 à 29 ans	20	Aucun	aucun	Cultivatrice	seule	3	Incision medianne sous ombilicale	2	Moins de 60	Moins de 15	Plus de 60	Plus de 60	Plus de 60	Plus de 60	No	No	No
106	40	plus 38 SA	2	oui	Césarienne programmée	No	Yes	No	oui	1	4	4+	4	30 à 39 ans	31	Non connu	non connue	Cultivatrice	seule	4	Incision medianne sous ombilicale	4	Moins de 60	Moins de 15	Plus de 60	Plus de 60	Plus de 60	Plus de 60	No	No	No
107	40	plus 38 SA	4+	oui	Césarienne pendant le travail	No	No	Yes	oui	1	3	3	7	30 à 39 ans	30	Aucun	aucun	Cultivatrice	seule	7	Incision medianne sous ombilicale	3	Plus de 60	Moins de 15	Plus de 60	Moins de 60	Moins de 60	Plus de 60	No	No	No
108	38	plus 38 SA	2	oui	Césarienne pendant le travail	No	No	Yes	oui	1	4	4+	6	20 à 29 ans	23	Primaire	primaire non termine	Cultivatrice	seule	6	Incision medianne sous ombilicale	4	Moins de 60	Moins de 15	Moins de 60	Moins de 60	Moins de 60	Moins de 60	Yes	No	No
109	38	plus 38 SA	2	oui	Césarienne pendant le travail	No	No	Yes	oui	1	2	2	2	20 à 29 ans	22	Non connu	non connue	Couturière	seule	2	Incision medianne sous ombilicale	2	Plus de 60	Moins de 15	Moins de 60	Moins de 60	Moins de 60	Moins de 60	No	No	No
110	40	plus 38 SA	4+	oui	Césarienne pendant le travail	No	No	Yes	non	0	2	2	5	30 à 39 ans	33	Non connu	non connue	Cultivatrice	seule	5	Incision medianne sous ombilicale	2	Plus de 60	Moins de 15	Plus de 60	Moins de 60	Moins de 60	Moins de 60	No	No	No
111	40	plus 38 SA	3	oui	Césarienne programmée	No	Yes	No	oui	1	2	2	3	20 à 29 ans	29	Non connu	non connue	Cultivatrice	seule	3	Incision medianne sous ombilicale	2	Plus de 60	Moins de 15	Moins de 60	Moins de 60	Moins de 60	Moins de 60	No	No	No
112	40	plus 38 SA	4+	oui	Césarienne programmée	No	Yes	No	oui	1	4	4+	4	20 à 29 ans	25	Aucun	aucun	Cultivatrice	seule	4	Incision medianne sous ombilicale	4	Plus de 60	Moins de 15	Moins de 60	Moins de 60	Moins de 60	Moins de 60	Yes	No	No
113	40	plus 38 SA	4+	oui	Césarienne programmée	No	Yes	No	oui	1	4	4+	9	30 à 39 ans	35	Aucun	aucun	Cultivatrice	seule	9	Incision medianne sous ombilicale	4	Plus de 60	Moins de 15	Moins de 60	Plus de 60	Plus de 60	Plus de 60	No	No	No
114	39	plus 38 SA	4+	oui	Césarienne pendant le travail	No	No	Yes	oui	1	3	3	8	30 à 39 ans	33	Aucun	aucun	Cultivatrice	seule	8	Incision medianne sous ombilicale	3	Plus de 60	Plus de 15	Plus de 60	Plus de 60	Plus de 60	Plus de 60	No	No	No
115	40	plus 38 SA	3	oui	Césarienne pendant le travail	No	No	Yes	oui	1	3	3	4	20 à 29 ans	23	Non connu	non connue	Cultivatrice	seule	4	Incision transverasale	3	Plus de 60	Moins de 15	Plus de 60	Plus de 60	Plus de 60	Plus de 60	No	No	No
116	40	plus 38 SA	2	oui	Césarienne pendant le travail	No	No	Yes	oui	1	4	4+	7	30 à 39 ans	38	Secondaire	secondaire non terminee	Cultivatrice	seule	7	Incision medianne sous ombilicale	4	Moins de 60	Moins de 15	Plus de 60	Plus de 60	Plus de 60	Plus de 60	No	No	No
117	38	plus 38 SA	2	oui	Césarienne pendant le travail	No	No	Yes	oui	1	4	4+	5	20 à 29 ans	26	Aucun	aucun	Cultivatrice	seule	5	Incision medianne sous ombilicale	4	Moins de 60	Moins de 15	Plus de 60	Moins de 60	Moins de 60	Plus de 60	Yes	Yes	No
118	38	plus 38 SA	3	oui	Césarienne programmée	No	Yes	No	oui	1	3	3	3	20 à 29 ans	20	Primaire	primaire non termine	Cultivatrice	seule	3	Pfanestiel	3	Moins de 60	Moins de 15	Moins de 60	Plus de 60	Plus de 60	Plus de 60	No	No	No
119	40	plus 38 SA	4+	oui	Césarienne pendant le travail	No	No	Yes	oui	1	2	2	3	20 à 29 ans	24	Secondaire	secondaire non terminee	Cultivatrice	seule	3	Incision medianne sous ombilicale	2	Plus de 60	Moins de 15	Moins de 60	Plus de 60	Plus de 60	Plus de 60	No	No	No
120	40	plus 38 SA	4+	oui	Césarienne pendant le travail	No	No	Yes	oui	1	2	2	3	20 à 29 ans	24	Secondaire	secondaire non terminee	Cultivatrice	seule	3	Incision medianne sous ombilicale	2	Plus de 60	Moins de 15	Moins de 60	Plus de 60	Plus de 60	Plus de 60	Yes	No	Yes
121	40	plus 38 SA	4+	oui	Césarienne pendant le travail	No	No	Yes	oui	1	3	3	4	30 à 39 ans	30	Aucun	aucun	Cultivatrice	seule	4	Incision medianne sous ombilicale	3	Plus de 60	Moins de 15	Plus de 60	Plus de 60	Plus de 60	Plus de 60	No	No	No
122	38	plus 38 SA	4+	oui	Césarienne pendant le travail	No	No	Yes	oui	1	2	2	3	20 à 29 ans	25	Aucun	aucun	Cultivatrice	seule	3	Incision medianne sous ombilicale	2	Plus de 60	Moins de 15	Plus de 60	Plus de 60	Plus de 60	Plus de 60	No	No	No
123	40	plus 38 SA	0	non	Césarienne pendant le travail	No	No	Yes	non	0	2	2	8	30 à 39 ans	35	Aucun	aucun	Cultivatrice	seule	8	Incision medianne sous ombilicale	2	Plus de 60	Moins de 15	Plus de 60	Plus de 60	Plus de 60	Plus de 60	No	No	No
124	40	plus 38 SA	3	oui	Césarienne pendant le travail	No	No	Yes	oui	1	4	4+	5	20 à 29 ans	20	Secondaire	secondaire terminee	Enseignante	seule	5	Incision medianne sous ombilicale	4	Moins de 60	Moins de 15	Moins de 60	Moins de 60	Moins de 60	Moins de 60	Yes	Yes	No
125	39	plus 38 SA	4+	oui	Césarienne pendant le travail	No	No	Yes	oui	1	2	2	3	30 à 39 ans	32	Aucun	aucun	Cultivatrice	seule	3	Incision medianne sous ombilicale	2	Moins de 60	Moins de 15	Plus de 60	Plus de 60	Plus de 60	Plus de 60	No	Yes	No
126	38	plus 38 SA	4+	oui	Césarienne pendant le travail	No	No	Yes	oui	1	2	2	3	20 à 29 ans	23	Primaire	primaire non termine	Cultivatrice	seule	3	Incision medianne sous ombilicale	2	Moins de 60	Moins de 15	Moins de 60	Moins de 60	Moins de 60	Moins de 60	No	No	Yes
127	39	plus 38 SA	2	oui	Vaginal	Yes	No	No	oui	1	2	2	9	30 à 39 ans	35	Aucun	aucun	Cultivatrice	seule	9	Incision medianne sous ombilicale	2	Plus de 60	Moins de 15	Moins de 60	Moins de 60	Moins de 60	Moins de 60	No	No	No
128	40	plus 38 SA	2	oui	Césarienne programmée	No	Yes	No	oui	1	4	4+	5	20 à 29 ans	28	Aucun	aucun	Cultivatrice	seule	5	Incision medianne sous ombilicale	4	Moins de 60	Moins de 15	Moins de 60	Moins de 60	Moins de 60	Moins de 60	No	No	No
129	40	plus 38 SA	4+	oui	Césarienne programmée	No	Yes	No	oui	1	4	4+	5	20 à 29 ans	28	Secondaire	secondaire non terminee	commercante	seule	5	Incision medianne sous ombilicale	4	Moins de 60	Moins de 15	Plus de 60	Plus de 60	Plus de 60	Plus de 60	No	No	Yes
130	40	plus 38 SA	1	oui	Césarienne pendant le travail	No	No	Yes	oui	1	2	2	3	20 à 29 ans	22	Aucun	aucun	Cultivatrice	seule	3	Incision medianne sous ombilicale	2	Plus de 60	Moins de 15	Plus de 60	Moins de 60	Moins de 60	Moins de 60	No	No	No
131	40	plus 38 SA	1	oui	Césarienne pendant le travail	No	No	Yes	oui	1	3	3	4	20 à 29 ans	25	Aucun	aucun	Cultivatrice	seule	4	Incision medianne sous ombilicale	3	Moins de 60	Moins de 15	Moins de 60	Moins de 60	Moins de 60	Moins de 60	No	No	No
132	38	plus 38 SA	0	non	Césarienne pendant le travail	No	No	Yes	non	0	3	3	7	20 à 29 ans	26	Secondaire	secondaire non terminee	Cultivatrice	seule	7	Joel Cohen	3	Moins de 60	Moins de 15	Moins de 60	Moins de 60	Moins de 60	Moins de 60	No	No	No
133	38	plus 38 SA	2	oui	Césarienne pendant le travail	No	No	Yes	oui	1	4	4+	8	30 à 39 ans	33	Aucun	aucun	Cultivatrice	seule	8	Incision medianne sous ombilicale	2	Moins de 60	Moins de 15	Moins de 60	Moins de 60	Moins de 60	Moins de 60	No	No	No
134	40	plus 38 SA	4+	oui	Césarienne pendant le travail	No	No	Yes	oui	1	4	4+	6	30 à 39 ans	33	Aucun	aucun	Cultivatrice	seule	6	Incision medianne sous ombilicale	4	Plus de 60	Moins de 15	Moins de 60	Moins de 60	Moins de 60	Moins de 60	No	No	No
135	40	plus 38 SA	2	oui	Césarienne pendant le travail	No	No	Yes	oui	1	3	3	6	20 à 29 ans	25	Aucun	aucun	Cultivatrice	seule	6	Incision medianne sous ombilicale	3	Plus de 60	Moins de 15	Plus de 60	Plus de 60	Plus de 60	Plus de 60	No	No	No
136	40	plus 38 SA	2	oui	Césarienne programmée	No	Yes	No	oui	1	2	2	10	≥40 ans	40	Aucun	aucun	Cultivatrice	seule	10	Incision medianne sous ombilicale	2	Plus de 60	Moins de 15	Moins de 60	Moins de 60	Moins de 60	Plus de 60	No	No	Yes
137	37	inf 38 SA	2	oui	Césarienne pendant le travail	No	No	Yes	oui	1	2	2	4	30 à 39 ans	33	Secondaire	secondaire non terminee	Couturière	referee	4	Incision medianne sous ombilicale	2	Plus de 60	Moins de 15	Plus de 60	Plus de 60	Plus de 60	Plus de 60	No	Yes	No
138	38	plus 38 SA	4+	oui	Césarienne programmée	No	Yes	No	oui	1	3	3	6	30 à 39 ans	32	Aucun	aucun	Cultivatrice	seule	6	Incision medianne sous ombilicale	3	Moins de 60	Moins de 15	Moins de 60	Moins de 60	Moins de 60	Moins de 60	Yes	No	No
139	38	plus 38 SA	2	oui	Césarienne pendant le travail	No	No	Yes	non	0	3	3	4	30 à 39 ans	32	Aucun	aucun	Cultivatrice	seule	4	Incision medianne sous ombilicale	3	Plus de 60	Moins de 15	Moins de 60	Moins de 60	Moins de 60	Moins de 60	Yes	Yes	Yes
140	41	plus 38 SA	4+	oui	Césarienne programmée	No	Yes	No	oui	1	2	2	7	30 à 39 ans	34	Secondaire	secondaire terminee	Ménagère	seule	7	Incision medianne sous ombilicale	2	Plus de 60	Moins de 15	Moins de 60	Moins de 60	Moins de 60	Moins de 60	No	No	No
141	38	plus 38 SA	2	oui	Césarienne programmée	No	Yes	No	oui	1	2	2	3	30 à 39 ans	30	Universitaire	graduat	Enseignante	seule	3	Incision medianne sous ombilicale	2	Moins de 60	Moins de 15	Plus de 60	Plus de 60	Plus de 60	Plus de 60	No	No	No
142	40	plus 38 SA	4+	oui	Césarienne programmée	No	Yes	No	oui	1	3	3	9	30 à 39 ans	35	Aucun	aucun	Ménagère	seule	9	Incision medianne sous ombilicale	3	Moins de 60	Moins de 15	Plus de 60	Plus de 60	Plus de 60	Plus de 60	Yes	No	No
143	40	plus 38 SA	3	oui	Césarienne pendant le travail	No	No	Yes	oui	1	2	2	3	20 à 29 ans	25	Secondaire	secondaire non terminee	Cultivatrice	non signalee	3	Incision medianne sous ombilicale	2	Moins de 60	Moins de 15	Plus de 60	Plus de 60	Plus de 60	Plus de 60	Yes	Yes	No
144	40	plus 38 SA	3	oui	Césarienne programmée	No	Yes	No	oui	1	3	3	4	20 à 29 ans	28	Secondaire	secondaire non terminee	Ménagère	seule	4	Incision medianne sous ombilicale	3	Plus de 60	Moins de 15	Moins de 60	Moins de 60	Moins de 60	Moins de 60	No	No	No
145	37	inf 38 SA	3	oui	Césarienne pendant le travail	No	No	Yes	oui	1	2	2	5	20 à 29 ans	27	Primaire	primaire non termine	Ménagère	seule	5	Incision medianne sous ombilicale	2	Plus de 60	Moins de 15	Plus de 60	Plus de 60	Plus de 60	Plus de 60	No	No	No
146	38	plus 38 SA	3	oui	Césarienne pendant le travail	No	No	Yes	oui	1	2	2	3	30 à 39 ans	30	Non connu	non connue	Ménagère	seule	3	Incision medianne sous ombilicale	2	Plus de 60	Moins de 15	Plus de 60	Plus de 60	Plus de 60	Plus de 60	No	No	No
147	32	inf 38 SA	1	oui	Césarienne pendant le travail	No	No	Yes	oui	1	4	4+	5	30 à 39 ans	30	Non connu	non connue	Ménagère	seule	5	Incision medianne sous ombilicale	4	Plus de 60	Moins de 15	Plus de 60	Plus de 60	Plus de 60	Plus de 60	Yes	No	Yes
148	40	plus 38 SA	0	non	Césarienne pendant le travail	No	No	Yes	non	0	3	3	4	20 à 29 ans	22	Aucun	aucun	Ménagère	seule	5	Pfanestiel	4	Moins de 60	Moins de 15	Plus de 60	Plus de 60	Plus de 60	Plus de 60	No	No	No
149	38	plus 38 SA	3	oui	Césarienne programmée	No	Yes	No	oui	1	2	2	3	20 à 29 ans	25	Aucun	aucun	Cultivatrice	seule	3	Incision medianne sous ombilicale	2	Moins de 60	Moins de 15	Plus de 60	Plus de 60	Plus de 60	Plus de 60	No	No	No
150	40	plus 38 SA	4+	oui	Césarienne programmée	No	Yes	No	oui	1	3	3	4	20 à 29 ans	23	Primaire	primaire non termine	Ménagère	seule	4	Incision medianne sous ombilicale	3	Moins de 60	Moins de 15	Plus de 60	Plus de 60	Plus de 60	Plus de 60	No	No	No
151	40	plus 38 SA	4+	oui	Césarienne programmée	No	Yes	No	non	0	4	4+	8	30 à 39 ans	34	Primaire	primaire non termine	Ménagère	seule	8	Incision medianne sous ombilicale	4	Plus de 60	Moins de 15	Plus de 60	Plus de 60	Plus de 60	Plus de 60	No	No	No
152	38	plus 38 SA	4+	oui	Césarienne programmée	No	Yes	No	oui	1	2	2	3	20 à 29 ans	23	Secondaire	secondaire terminee	Ménagère	seule	3	Incision medianne sous ombilicale	2	Plus de 60	Moins de 15	Moins de 60	Moins de 60	Moins de 60	Moins de 60	No	No	No
153	40	plus 38 SA	3	oui	Césarienne programmée	No	Yes	No	oui	1	2	2	3	20 à 29 ans	24	Secondaire	secondaire non terminee	Ménagère	seule	3	Incision medianne sous ombilicale	2	Plus de 60	Moins de 15	Moins de 60	Moins de 60	Moins de 60	Moins de 60	No	No	No
154	37	inf 38 SA	2	oui	Césarienne pendant le travail	No	No	Yes	non	0	3	3	6	30 à 39 ans	30	Aucun	aucun	Cultivatrice	seule	6	Incision medianne sous ombilicale	3	Moins de 60	Moins de 15	Plus de 60	Plus de 60	Plus de 60	Plus de 60	Yes	Yes	Yes
155	38	plus 38 SA	4+	oui	Césarienne pendant le travail	No	No	Yes	oui	1	4	4+	4	30 à 39 ans	30	Primaire	primaire non termine	Cultivatrice	non signalee	4	Incision medianne sous ombilicale	4	Moins de 60	Moins de 15	Plus de 60	Plus de 60	Plus de 60	Plus de 60	No	No	No
156	37	inf 38 SA	4+	oui	Césarienne programmée	No	Yes	No	non	0	3	3	8	20 à 29 ans	29	Aucun	aucun	Cultivatrice	seule	8	Incision medianne sous ombilicale	3	Moins de 60	Moins de 15	Plus de 60	Plus de 60	Plus de 60	Plus de 60	No	No	No
157	40	plus 38 SA	1	oui	Césarienne programmée	No	Yes	No	oui	1	4	4+	7	20 à 29 ans	26	Aucun	aucun	Ménagère	seule	7	Incision medianne sous ombilicale	4	Moins de 60	Moins de 15	Moins de 60	Moins de 60	Moins de 60	Moins de 60	Yes	Yes	No
158	38	plus 38 SA	2	oui	Césarienne pendant le travail	No	No	Yes	oui	1	3	3	4	20 à 29 ans	25	Secondaire	secondaire terminee	Ménagère	seule	4	Incision medianne sous ombilicale	3	Plus de 60	Moins de 15	Moins de 60	Moins de 60	Moins de 60	Moins de 60	No	No	No
159	41	plus 38 SA	1	oui	Vaginal	Yes	No	No	oui	1	2	2	4	20 à 29 ans	22	Secondaire	secondaire terminee	Ménagère	seule	4	Pfanestiel	2	Plus de 60	Moins de 15	Moins de 60	Plus de 60	Plus de 60	Plus de 60	No	No	No
160	40	plus 38 SA	3	oui	Césarienne programmée	No	Yes	No	oui	1	2	2	11	≥40 ans	40	Aucun	aucun	Cultivatrice	seule	11	incision medianne sous ombilicale	2	Moins de 60	Moins de 15	Plus de 60	Plus de 60	Plus de 60	Plus de 60	Yes	No	No
161	40	plus 38 SA	2	oui	Césarienne pendant le travail	No	No	Yes	oui	1	4	4+	5	30 à 39 ans	32	Secondaire	secondaire terminee	Ménagère	seule	5	Incision medianne sous ombilicale	4	Plus de 60	Moins de 15	Moins de 60	Moins de 60	Moins de 60	Moins de 60	No	No	No
162	39	plus 38 SA	1	oui	Césarienne pendant le travail	No	No	Yes	non	0	2	2	3	30 à 39 ans	35	Aucun	aucun	Cultivatrice	seule	3	Incision medianne sous ombilicale	2	Plus de 60	Moins de 15	Moins de 60	Plus de 60	Plus de 60	Plus de 60	No	No	No
163	40	plus 38 SA	0	non	Césarienne programmée	No	Yes	No	non	0	2	2	3	20 à 29 ans	25	Aucun	aucun	Cultivatrice	seule	3	Incision medianne sous ombilicale	2	Moins de 60	Moins de 15	Moins de 60	Moins de 60	Moins de 60	Moins de 60	No	No	No
164	40	plus 38 SA	2	oui	Césarienne programmée	No	Yes	No	oui	1	3	3	3	20 à 29 ans	29	Primaire	primaire non termine	Cultivatrice	seule	3	Incision medianne sous ombilicale	3	Moins de 60	Moins de 15	Plus de 60	Plus de 60	Plus de 60	Plus de 60	No	No	No
165	40	plus 38 SA	3	oui	Césarienne pendant le travail	No	No	Yes	non	0	2	2	4	20 à 29 ans	26	Secondaire	secondaire non terminee	Ménagère	seule	4	Joel Cohen	2	Moins de 60	Moins de 15	Moins de 60	Moins de 60	Moins de 60	Moins de 60	No	No	No
166	42	plus 38 SA	0	non	Césarienne pendant le travail	No	No	Yes	non	0	3	3	5	30 à 39 ans	33	Aucun	aucun	Cultivatrice	seule	5	Incision medianne sous ombilicale	3	Plus de 60	Plus de 15	Plus de 60	Moins de 60	Moins de 60	Moins de 60	No	Yes	No
167	40	plus 38 SA	2	oui	Césarienne pendant le travail	No	No	Yes	non	0	2	2	3	20 à 29 ans	22	Aucun	aucun	Cultivatrice	seule	3	Incision medianne sous ombilicale	2	Plus de 60	Moins de 15	Plus de 60	Plus de 60	Plus de 60	Plus de 60	Yes	Yes	No
168	40	plus 38 SA	0	non	Césarienne pendant le travail	No	No	Yes	non	0	2	2	2	20 à 29 ans	20	Primaire	primaire non termine	Ménagère	seule	2	Incision medianne sous ombilicale	2	Plus de 60	Moins de 15	Moins de 60	Moins de 60	Moins de 60	Moins de 60	No	No	No
169	37	inf 38 SA	2	oui	Césarienne programmée	No	Yes	No	oui	1	2	2	2	20 à 29 ans	25	Aucun	aucun	commercante	seule	2	Joel Cohen	2	Moins de 60	Moins de 15	Moins de 60	Plus de 60	Plus de 60	Plus de 60	No	Yes	Yes
170	40	plus 38 SA	3	oui	Césarienne pendant le travail	No	No	No	oui	1	3	3	3	30 à 39 ans	32	Aucun	aucun	Cultivatrice	referee	3	Incision medianne sous ombilicale	3	Moins de 60	Moins de 15	Moins de 60	Moins de 60	Moins de 60	Moins de 60	No	No	No
171	40	plus 38 SA	2	oui	Vaginal	Yes	No	No	oui	1	2	2	12	30 à 39 ans	38	Primaire	primaire terminee	Ménagère	seule	12	Incision medianne sous ombilicale	2	Plus de 60	Moins de 15	Moins de 60	Plus de 60	Plus de 60	Plus de 60	No	No	No
172	40	plus 38 SA	0	non	Césarienne pendant le travail	No	No	Yes	non	0	2	2	3	30 à 39 ans	32	Primaire	primaire terminee	Ménagère	seule	3	Incision medianne sous ombilicale	3	Plus de 60	Moins de 15	Plus de 60	Plus de 60	Plus de 60	Plus de 60	No	No	No
173	37	inf 38 SA	4+	oui	Césarienne pendant le travail	No	No	Yes	oui	1	2	2	7	30 à 39 ans	36	Aucun	aucun	Cultivatrice	seule	7	Incision medianne sous ombilicale	2	Plus de 60	Moins de 15	Plus de 60	Plus de 60	Plus de 60	Plus de 60	No	No	No
174	36	inf 38 SA	2	oui	Césarienne pendant le travail	No	No	Yes	oui	1	2	2	5	20 à 29 ans	29	Primaire	primaire non termine	Cultivatrice	seule	5	Incision medianne sous ombilicale	2	Moins de 60	Moins de 15	Plus de 60	Plus de 60	Plus de 60	Plus de 60	No	No	No
175	40	plus 38 SA	4+	oui	Césarienne programmée	No	Yes	No	oui	1	2	2	3	20 à 29 ans	27	Primaire	primaire terminee	Ménagère	seule	3	Pfanestiel	2	Moins de 60	Moins de 15	Moins de 60	Moins de 60	Moins de 60	Moins de 60	No	No	No
176	40	plus 38 SA	3	oui	Césarienne programmée	No	Yes	No	oui	1	2	2	3	30 à 39 ans	30	Primaire	primaire non termine	Cultivatrice	referee	3	Incision medianne sous ombilicale	2	Plus de 60	Moins de 15	Moins de 60	Moins de 60	Moins de 60	Moins de 60	No	No	No
177	40	plus 38 SA	4+	oui	Césarienne pendant le travail	No	No	Yes	oui	1	3	3	4	30 à 39 ans	37	Aucun	aucun	Enseignante	referee	4	Incision medianne sous ombilicale	3	Plus de 60	Moins de 15	Plus de 60	Plus de 60	Plus de 60	Plus de 60	No	No	No
178	40	plus 38 SA	4+	oui	Césarienne programmée	No	Yes	No	oui	1	2	2	4	20 à 29 ans	29	Aucun	aucun	Cultivatrice	referee	4	Incision medianne sous ombilicale	2	Moins de 60	Moins de 15	Plus de 60	Plus de 60	Plus de 60	Plus de 60	No	No	No
179	40	plus 38 SA	2	oui	Vaginal	Yes	No	No	oui	1	2	2	4	20 à 29 ans	22	Aucun	aucun	Cultivatrice	seule	4	Incision medianne sous ombilicale	2	Moins de 60	Moins de 15	Plus de 60	Plus de 60	Plus de 60	Plus de 60	No	No	No
180	37	inf 38 SA	1	oui	Césarienne programmée	No	Yes	No	oui	1	4	4+	4	20 à 29 ans	21	Non connu	non connue	Ménagère	seule	4	Incision medianne sous ombilicale	4	Plus de 60	Moins de 15	Plus de 60	Plus de 60	Plus de 60	Plus de 60	No	No	No
181	40	plus 38 SA	4+	oui	Césarienne pendant le travail	No	No	Yes	oui	1	3	3	5	20 à 29 ans	27	Aucun	aucun	Cultivatrice	seule	5	Incision medianne sous ombilicale	3	Moins de 60	Moins de 15	Plus de 60	Plus de 60	Plus de 60	Moins de 60	No	No	No
182	38	plus 38 SA	4+	oui	Césarienne programmée	No	Yes	No	oui	1	3	3	4	20 à 29 ans	24	Secondaire	secondaire non terminee	Cultivatrice	seule	4	Pfanestiel	3	Plus de 60	Moins de 15	Moins de 60	Moins de 60	Moins de 60	Moins de 60	No	No	No
183	40	plus 38 SA	3	oui	Césarienne programmée	No	Yes	No	oui	1	3	3	4	30 à 39 ans	34	Secondaire	secondaire non terminee	Ménagère	seule	4	Incision medianne sous ombilicale	3	Moins de 60	Moins de 15	Plus de 60	Plus de 60	Plus de 60	Moins de 60	No	No	No
184	40	plus 38 SA	3	oui	Césarienne programmée	No	Yes	No	oui	1	2	2	3	30 à 39 ans	30	Secondaire	secondaire terminee	Ménagère	seule	3	Incision medianne sous ombilicale	2	Plus de 60	Moins de 15	Plus de 60	Plus de 60	Plus de 60	Plus de 60	No	No	No
185	40	plus 38 SA	2	oui	Césarienne pendant le travail	No	No	Yes	oui	1	3	3	4	20 à 29 ans	26	Secondaire	secondaire non terminee	Ménagère	seule	4	Pfanestiel	3	Moins de 60	Moins de 15	Plus de 60	Plus de 60	Plus de 60	Plus de 60	No	No	No
186	39	plus 38 SA	4+	oui	Césarienne pendant le travail	No	No	Yes	non	0	2	2	5	20 à 29 ans	25	Aucun	aucun	Ménagère	seule	5	Incision medianne sous ombilicale	2	Plus de 60	Moins de 15	Moins de 60	Moins de 60	Moins de 60	Plus de 60	No	No	Yes
187	40	plus 38 SA	3	oui	Césarienne pendant le travail	No	No	Yes	oui	1	2	2	8	30 à 39 ans	35	Secondaire	secondaire terminee	Ménagère	seule	8	Pfanestiel	2	Plus de 60	Moins de 15	Plus de 60	Moins de 60	Moins de 60	Plus de 60	No	No	No
188	40	plus 38 SA	3	oui	Césarienne pendant le travail	No	No	Yes	oui	1	2	2	3	20 à 29 ans	25	Aucun	aucun	Ménagère	seule	3	Incision medianne sous ombilicale	2	Plus de 60	Moins de 15	Moins de 60	Plus de 60	Plus de 60	Plus de 60	No	No	No
189	39	plus 38 SA	3	oui	Césarienne programmée	No	Yes	No	oui	1	2	2	5	<20 ans	18	Primaire	primaire non termine	Ménagère	seule	5	Incision medianne sous ombilicale	2	Plus de 60	Plus de 15	Plus de 60	Plus de 60	Plus de 60	Plus de 60	No	No	No
190	41	plus 38 SA	3	oui	Césarienne programmée	No	Yes	No	non	0	2	2	3	20 à 29 ans	26	Primaire	primaire terminee	Ménagère	seule	3	Pfanestiel	2	Plus de 60	Moins de 15	Moins de 60	Moins de 60	Moins de 60	Plus de 60	No	No	No
191	40	plus 38 SA	3	oui	Césarienne pendant le travail	No	No	Yes	non	0	3	3	4	20 à 29 ans	25	Primaire	primaire non termine	Ménagère	referee	4	Incision medianne sous ombilicale	3	Plus de 60	Moins de 15	Plus de 60	Plus de 60	Plus de 60	Plus de 60	No	No	No
192	40	plus 38 SA	2	oui	Césarienne programmée	No	Yes	No	oui	1	2	2	3	30 à 39 ans	33	Secondaire	secondaire terminee	Ménagère	seule	3	Incision medianne sous ombilicale	2	Moins de 60	Moins de 15	Plus de 60	Plus de 60	Plus de 60	Plus de 60	No	No	No
193	37	inf 38 SA	3	oui	Césarienne programmée	No	Yes	No	oui	1	3	3	4	≥40 ans	40	Universitaire	graduat	Ménagère	seule	4	Incision medianne sous ombilicale	3	Moins de 60	Moins de 15	Plus de 60	Plus de 60	Plus de 60	Plus de 60	No	Yes	No
194	38	plus 38 SA	2	oui	Césarienne programmée	No	Yes	No	oui	1	4	4+	6	30 à 39 ans	30	Secondaire	secondaire non terminee	Ménagère	seule	6	Incision medianne sous ombilicale	4	Moins de 60	Moins de 15	Moins de 60	Moins de 60	Moins de 60	Moins de 60	No	No	No
195	39	plus 38 SA	4+	oui	Césarienne pendant le travail	No	No	Yes	oui	1	3	3	3	20 à 29 ans	25	Secondaire	secondaire non terminee	commercante	seule	3	Joel Cohen	3	Moins de 60	Moins de 15	Moins de 60	Moins de 60	Moins de 60	Moins de 60	No	No	No
196	37	inf 38 SA	2	oui	Césarienne programmée	No	Yes	No	non	0	4	4+	5	30 à 39 ans	35	Secondaire	secondaire non terminee	Ménagère	seule	5	Incision medianne sous ombilicale	4	Plus de 60	Moins de 15	Moins de 60	Moins de 60	Moins de 60	Moins de 60	No	No	No
197	40	plus 38 SA	4+	oui	Césarienne pendant le travail	No	No	Yes	oui	1	4	4+	5	20 à 29 ans	24	Primaire	primaire non termine	Ménagère	seule	5	Pfanestiel	4	Moins de 60	Plus de 15	Plus de 60	Plus de 60	Plus de 60	Plus de 60	No	No	No
198	37	inf 38 SA	2	oui	Césarienne pendant le travail	No	No	Yes	oui	1	3	3	4	20 à 29 ans	25	Aucun	aucun	Ménagère	seule	4	Pfanestiel	3	Moins de 60	Moins de 15	Moins de 60	Moins de 60	Moins de 60	Moins de 60	No	No	No
199	40	plus 38 SA	3	oui	Césarienne pendant le travail	No	No	Yes	oui	1	4	4+	5	30 à 39 ans	30	Primaire	primaire non termine	Ménagère	seule	5	Incision medianne sous ombilicale	4	Plus de 60	Moins de 15	Moins de 60	Moins de 60	Moins de 60	Moins de 60	No	No	No
200	40	plus 38 SA	4+	oui	Césarienne pendant le travail	No	No	Yes	oui	1	4	4+	7	30 à 39 ans	33	Aucun	aucun	Ménagère	seule	7	Incision medianne sous ombilicale	4	Plus de 60	Moins de 15	Plus de 60	Moins de 60	Moins de 60	Moins de 60	Yes	Yes	No
201	39	plus 38 SA	4+	oui	Césarienne pendant le travail	No	No	Yes	oui	1	4	4+	5	30 à 39 ans	32	Primaire	primaire terminee	Ménagère	seule	5	Pfanestiel	4	Plus de 60	Moins de 15	Moins de 60	Plus de 60	Plus de 60	Plus de 60	No	No	No
202	39	plus 38 SA	3	oui	Césarienne pendant le travail	No	No	Yes	non	0	2	2	3	30 à 39 ans	32	Secondaire	secondaire non terminee	Ménagère	seule	3	Incision medianne sous ombilicale	2	Plus de 60	Moins de 15	Moins de 60	Moins de 60	Moins de 60	Moins de 60	No	Yes	No
203	40	plus 38 SA	2	oui	Césarienne pendant le travail	No	No	Yes	non	0	4	4+	4	20 à 29 ans	28	Primaire	primaire non termine	Ménagère	seule	4	Incision medianne sous ombilicale	4	Plus de 60	Moins de 15	Moins de 60	Plus de 60	Plus de 60	Plus de 60	No	No	No
204	39	plus 38 SA	4+	oui	Césarienne pendant le travail	No	No	Yes	non	0	3	3	3	20 à 29 ans	28	Secondaire	secondaire non terminee	Ménagère	seule	3	Incision transverasale	3	Plus de 60	Moins de 15	Plus de 60	Plus de 60	Plus de 60	Plus de 60	No	No	No
205	39	plus 38 SA	2	oui	Césarienne pendant le travail	No	No	Yes	oui	1	4	4+	5	30 à 39 ans	39	Secondaire	secondaire terminee	Enseignante	seule	5	Incision medianne sous ombilicale	4	Moins de 60	Moins de 15	Plus de 60	Plus de 60	Plus de 60	Plus de 60	No	Yes	No
206	40	plus 38 SA	0	non	Césarienne pendant le travail	No	No	Yes	non	0	2	2	3	20 à 29 ans	25	Secondaire	secondaire terminee	Enseignante	seule	3	Pfanestiel	2	Plus de 60	Plus de 15	Plus de 60	Plus de 60	Plus de 60	Plus de 60	No	No	No
207	40	plus 38 SA	3	oui	Césarienne programmée	No	Yes	No	oui	1	3	3	3	20 à 29 ans	28	Primaire	primaire non termine	Ménagère	seule	3	Incision medianne sous ombilicale	3	Plus de 60	Plus de 15	Moins de 60	Moins de 60	Moins de 60	Moins de 60	No	No	No
208	40	plus 38 SA	3	oui	Césarienne pendant le travail	No	No	Yes	non	0	2	2	3	20 à 29 ans	20	Secondaire	secondaire non terminee	Ménagère	seule	3	Incision medianne sous ombilicale	2	Plus de 60	Moins de 15	Moins de 60	Moins de 60	Moins de 60	Moins de 60	No	Yes	No
209	38	plus 38 SA	2	oui	Césarienne programmée	No	Yes	No	oui	1	2	2	3	20 à 29 ans	26	Non connu	non connue	commercante	seule	3	Incision medianne sous ombilicale	2	Plus de 60	Moins de 15	Plus de 60	Moins de 60	Moins de 60	Moins de 60	Yes	No	Yes
210	41	plus 38 SA	3	oui	Césarienne pendant le travail	No	No	Yes	oui	1	4	4+	5	30 à 39 ans	37	Secondaire	secondaire non terminee	Ménagère	seule	5	Incision medianne sous ombilicale	4	Plus de 60	Moins de 15	Plus de 60	Plus de 60	Plus de 60	Plus de 60	No	No	No
211	39	plus 38 SA	3	oui	Césarienne pendant le travail	No	No	Yes	oui	1	2	2	3	20 à 29 ans	22	Secondaire	secondaire non terminee	Ménagère	seule	3	Joel Cohen	2	Plus de 60	Moins de 15	Moins de 60	Plus de 60	Plus de 60	Plus de 60	No	No	No
212	39	plus 38 SA	3	oui	Césarienne programmée	No	Yes	No	oui	1	2	2	3	20 à 29 ans	22	Secondaire	secondaire non terminee	Ménagère	seule	3	Joel Cohen	2	Plus de 60	Moins de 15	Plus de 60	Moins de 60	Moins de 60	Plus de 60	No	No	No
213	38	plus 38 SA	1	oui	Césarienne pendant le travail	No	No	Yes	non	0	2	2	8	30 à 39 ans	35	Aucun	aucun	Ménagère	seule	8	Pfanestiel	2	Plus de 60	Moins de 15	Plus de 60	Plus de 60	Plus de 60	Plus de 60	No	No	Yes
214	40	plus 38 SA	1	oui	Césarienne programmée	No	Yes	No	oui	1	2	2	5	30 à 39 ans	30	Aucun	aucun	Ménagère	seule	5	Joel Cohen	2	Moins de 60	Moins de 15	Plus de 60	Plus de 60	Plus de 60	Plus de 60	No	Yes	No
215	40	plus 38 SA	2	oui	Césarienne programmée	No	Yes	No	non	0	3	3	9	30 à 39 ans	38	Secondaire	secondaire terminee	Ménagère	seule	9	Incision medianne sous ombilicale	3	Plus de 60	Moins de 15	Plus de 60	Plus de 60	Plus de 60	Plus de 60	No	No	No
216	38	plus 38 SA	4+	oui	Césarienne pendant le travail	No	No	Yes	non	0	2	2	4	30 à 39 ans	35	Non connu	non connue	Ménagère	non signalee	4	Incision medianne sous ombilicale	2	Plus de 60	Moins de 15	Plus de 60	Plus de 60	Plus de 60	Plus de 60	No	No	No
217	40	plus 38 SA	0	non	Césarienne programmée	No	Yes	No	non	0	2	2	4	30 à 39 ans	30	Non connu	non connue	Ménagère	seule	4	Pfanestiel	2	Plus de 60	Moins de 15	Plus de 60	Moins de 60	Moins de 60	Moins de 60	No	No	No
218	40	plus 38 SA	0	non	Césarienne pendant le travail	No	No	Yes	non	0	2	2	3	20 à 29 ans	22	Non connu	non connue	Ménagère	seule	3	Pfanestiel	2	Moins de 60	Moins de 15	Plus de 60	Plus de 60	Plus de 60	Plus de 60	No	No	No
219	39	plus 38 SA	0	non	Césarienne programmée	No	Yes	No	non	0	2	2	4	30 à 39 ans	30	Aucun	aucun	Ménagère	seule	4	Pfanestiel	2	Moins de 60	Plus de 15	Moins de 60	Moins de 60	Moins de 60	Moins de 60	No	No	No
220	39	plus 38 SA	2	oui	Césarienne programmée	No	Yes	No	oui	1	2	2	3	20 à 29 ans	22	Aucun	aucun	Ménagère	seule	3	Pfanestiel	2	Moins de 60	Moins de 15	Moins de 60	Moins de 60	Moins de 60	Moins de 60	No	No	No
221	39	plus 38 SA	3	oui	Césarienne programmée	No	Yes	No	non	0	2	2	3	30 à 39 ans	30	Primaire	primaire non termine	Ménagère	seule	3	Incision medianne sous ombilicale	2	Plus de 60	Moins de 15	Plus de 60	Plus de 60	Plus de 60	Plus de 60	No	No	No
222	38	plus 38 SA	2	oui	Césarienne pendant le travail	No	No	Yes	non	0	2	2	4	20 à 29 ans	28	Aucun	aucun	Ménagère	seule	4	Pfanestiel	2	Moins de 60	Moins de 15	Moins de 60	Moins de 60	Moins de 60	Moins de 60	No	No	No
223	40	plus 38 SA	3	oui	Césarienne programmée	No	Yes	No	oui	1	2	2	3	20 à 29 ans	21	Non connu	non connue	Ménagère	seule	3	Joel Cohen	2	Plus de 60	Moins de 15	Moins de 60	Moins de 60	Moins de 60	Moins de 60	No	No	No
224	40	plus 38 SA	2	oui	Césarienne pendant le travail	No	No	Yes	oui	1	3	3	4	20 à 29 ans	29	Primaire	primaire terminee	commercante	seule	4	Joel Cohen	3	Moins de 60	Moins de 15	Moins de 60	Moins de 60	Moins de 60	Moins de 60	No	No	No
225	40	plus 38 SA	3	oui	Césarienne pendant le travail	No	No	Yes	non	0	2	2	4	20 à 29 ans	27	Non connu	non connue	Ménagère	seule	4	Joel Cohen	2	Moins de 60	Moins de 15	Plus de 60	Plus de 60	Plus de 60	Plus de 60	No	No	No
226	40	plus 38 SA	3	oui	Césarienne pendant le travail	No	No	Yes	non	0	3	3	4	30 à 39 ans	32	Secondaire	secondaire non terminee	Ménagère	seule	4	Incision medianne sous ombilicale	3	Moins de 60	Moins de 15	Plus de 60	Moins de 60	Moins de 60	Moins de 60	No	No	No
227	40	plus 38 SA	0	non	Césarienne programmée	No	Yes	No	non	0	2	2	3	20 à 29 ans	27	Secondaire	secondaire terminee	Ménagère	seule	3	Pfanestiel	2	Moins de 60	Moins de 15	Plus de 60	Moins de 60	Moins de 60	Moins de 60	No	No	No
228	40	plus 38 SA	3	oui	Césarienne pendant le travail	No	No	Yes	non	0	4	4+	8	30 à 39 ans	30	Secondaire	secondaire non terminee	commercante	seule	8	Incision medianne sous ombilicale	4	Moins de 60	Moins de 15	Plus de 60	Plus de 60	Plus de 60	Plus de 60	No	No	No
229	40	plus 38 SA	0	non	Césarienne pendant le travail	No	No	No	non	0	3	3	4	20 à 29 ans	22	Primaire	primaire non termine	Ménagère	seule	4	Joel Cohen	3	Moins de 60	Moins de 15	Moins de 60	Moins de 60	Moins de 60	Moins de 60	No	No	No
230	40	plus 38 SA	0	non	Césarienne pendant le travail	No	No	Yes	non	0	2	2	3	20 à 29 ans	25	Secondaire	secondaire non terminee	Ménagère	seule	3	Joel Cohen	2	Moins de 60	Moins de 15	Plus de 60	Plus de 60	Plus de 60	Plus de 60	No	No	No
231	40	plus 38 SA	0	non	Césarienne pendant le travail	No	No	Yes	non	0	2	2	3	20 à 29 ans	20	Secondaire	secondaire non terminee	Ménagère	seule	3	Pfanestiel	2	Plus de 60	Moins de 15	Plus de 60	Plus de 60	Plus de 60	Plus de 60	No	No	No
232	40	plus 38 SA	1	oui	Césarienne pendant le travail	No	No	Yes	non	0	2	2	4	30 à 39 ans	33	Aucun	aucun	Ménagère	seule	4	Incision medianne sous ombilicale	2	Moins de 60	Plus de 15	Plus de 60	Plus de 60	Plus de 60	Plus de 60	No	No	No
233	40	plus 38 SA	1	oui	Césarienne pendant le travail	No	No	Yes	non	0	3	3	5	30 à 39 ans	30	Aucun	aucun	Ménagère	seule	5	Joel Cohen	3	Moins de 60	Moins de 15	Plus de 60	Plus de 60	Plus de 60	Plus de 60	No	No	No
234	40	plus 38 SA	0	non	Césarienne pendant le travail	No	No	Yes	non	0	2	2	10	30 à 39 ans	32	Aucun	aucun	Ménagère	referee	10	Incision medianne sous ombilicale	2	Moins de 60	Moins de 15	Plus de 60	Plus de 60	Plus de 60	Plus de 60	Yes	No	Yes
235	40	plus 38 SA	1	oui	Césarienne programmée	No	Yes	No	non	0	2	2	3	30 à 39 ans	30	Universitaire	licence	Agent de l'Etat	seule	3	Incision medianne sous ombilicale	2	Moins de 60	Moins de 15	Plus de 60	Moins de 60	Moins de 60	Moins de 60	No	No	No
236	40	plus 38 SA	0	non	Césarienne pendant le travail	No	No	No	non	0	3	3	5	20 à 29 ans	25	Aucun	aucun	Ménagère	seule	5	Incision medianne sous ombilicale	3	Plus de 60	Moins de 15	Moins de 60	Moins de 60	Moins de 60	Plus de 60	No	Yes	No
237	40	plus 38 SA	0	non	Césarienne pendant le travail	No	No	Yes	non	0	3	3	4	20 à 29 ans	26	Secondaire	secondaire terminee	Ménagère	seule	4	Incision medianne sous ombilicale	3	Moins de 60	Moins de 15	Plus de 60	Plus de 60	Moins de 60	Moins de 60	No	No	No
238	40	plus 38 SA	0	non	Césarienne pendant le travail	No	No	Yes	non	0	3	3	12	≥40 ans	42	Primaire	primaire terminee	Ménagère	seule	12	Incision medianne sous ombilicale	3	Moins de 60	Moins de 15	Plus de 60	Moins de 60	Moins de 60	Moins de 60	No	No	No
239	40	plus 38 SA	0	non	Césarienne pendant le travail	No	No	Yes	non	0	2	2	3	20 à 29 ans	20	Secondaire	secondaire non terminee	Ménagère	seule	3	Pfanestiel	2	Moins de 60	Moins de 15	Moins de 60	Moins de 60	Moins de 60	Moins de 60	No	No	No
240	40	plus 38 SA	2	oui	Césarienne pendant le travail	No	No	Yes	non	0	2	2	3	20 à 29 ans	23	Secondaire	secondaire non terminee	Ménagère	seule	3	Pfanestiel	2	Plus de 60	Plus de 15	Plus de 60	Plus de 60	Plus de 60	Plus de 60	No	No	No
241	40	plus 38 SA	0	non	Césarienne pendant le travail	No	No	No	non	0	3	3	3	20 à 29 ans	25	Primaire	primaire terminee	Ménagère	seule	3	Pfanestiel	3	Moins de 60	Moins de 15	Plus de 60	Plus de 60	Plus de 60	Plus de 60	No	No	No
242	40	plus 38 SA	0	non	Césarienne programmée	No	Yes	No	non	0	2	2	4	30 à 39 ans	35	Primaire	primaire terminee	Ménagère	seule	4	Pfanestiel	2	Plus de 60	Moins de 15	Plus de 60	Plus de 60	Plus de 60	Plus de 60	No	No	No
243	40	plus 38 SA	0	non	Césarienne pendant le travail	No	No	Yes	non	0	2	2	4	30 à 39 ans	35	Non connu	non connue	Ménagère	seule	4	Incision medianne sous ombilicale	2	Plus de 60	Moins de 15	Plus de 60	Plus de 60	Plus de 60	Plus de 60	No	No	No
244	40	plus 38 SA	3	oui	Césarienne pendant le travail	No	No	Yes	non	0	2	2	3	20 à 29 ans	22	Primaire	primaire terminee	Ménagère	seule	3	Incision medianne sous ombilicale	2	Moins de 60	Moins de 15	Moins de 60	Moins de 60	Moins de 60	Moins de 60	No	No	No
245	40	plus 38 SA	0	non	Vaginal	Yes	No	No	non	0	2	2	10	30 à 39 ans	39	Primaire	primaire terminee	Ménagère	seule	10	Incision medianne sous ombilicale	2	Moins de 60	Moins de 15	Plus de 60	Plus de 60	Plus de 60	Plus de 60	No	No	No
246	40	plus 38 SA	3	oui	Césarienne pendant le travail	No	No	Yes	non	0	2	2	3	20 à 29 ans	25	Primaire	primaire non termine	Ménagère	seule	3	Incision medianne sous ombilicale	2	Moins de 60	Moins de 15	Plus de 60	Plus de 60	Plus de 60	Moins de 60	No	No	No
247	40	plus 38 SA	0	non	Césarienne pendant le travail	No	No	Yes	non	0	3	3	7	30 à 39 ans	38	Primaire	primaire terminee	Ménagère	seule	7	Incision medianne sous ombilicale	3	Moins de 60	Plus de 15	Plus de 60	Plus de 60	Plus de 60	Plus de 60	No	Yes	No
248	40	plus 38 SA	0	non	Césarienne pendant le travail	No	No	Yes	non	0	2	2	3	20 à 29 ans	25	Aucun	aucun	commercante	seule	3	Joel Cohen	2	Moins de 60	Moins de 15	Plus de 60	Plus de 60	Plus de 60	Plus de 60	No	No	No
249	40	plus 38 SA	0	non	Césarienne programmée	No	Yes	No	non	0	2	2	3	30 à 39 ans	33	Non connu	non connue	Ménagère	seule	3	Joel Cohen	2	Moins de 60	Moins de 15	Plus de 60	Plus de 60	Plus de 60	Plus de 60	No	No	No
250	40	plus 38 SA	3	oui	Césarienne pendant le travail	No	No	Yes	non	0	3	3	9	30 à 39 ans	35	Primaire	primaire non termine	Ménagère	seule	9	Joel Cohen	3	Moins de 60	Moins de 15	Plus de 60	Plus de 60	Plus de 60	Plus de 60	No	No	No
251	40	plus 38 SA	0	non	Césarienne programmée	No	Yes	No	non	0	2	2	4	30 à 39 ans	37	Primaire	primaire non termine	Ménagère	referee	4	Incision medianne sous ombilicale	2	Plus de 60	Plus de 15	Moins de 60	Moins de 60	Moins de 60	Plus de 60	No	No	No
252	40	plus 38 SA	0	non	Césarienne pendant le travail	No	No	Yes	non	0	2	2	3	20 à 29 ans	26	Primaire	primaire terminee	Ménagère	seule	3	Joel Cohen	2	Moins de 60	Plus de 15	Plus de 60	Plus de 60	Plus de 60	Plus de 60	No	No	No
253	40	plus 38 SA	0	non	Césarienne pendant le travail	No	No	Yes	non	0	4	4+	6	20 à 29 ans	29	Primaire	primaire terminee	Ménagère	seule	6	Incision medianne sous ombilicale	4	Plus de 60	Moins de 15	Plus de 60	Moins de 60	Moins de 60	Moins de 60	Yes	No	No
254	40	plus 38 SA	2	oui	Césarienne pendant le travail	No	No	Yes	non	0	3	3	3	20 à 29 ans	23	Secondaire	secondaire non terminee	Ménagère	seule	3	Joel Cohen	3	Plus de 60	Moins de 15	Plus de 60	Plus de 60	Plus de 60	Plus de 60	No	No	No
255	40	plus 38 SA	3	oui	Césarienne programmée	No	Yes	No	non	0	2	2	8	≥40 ans	42	Primaire	primaire non termine	Ménagère	seule	8	Incision medianne sous ombilicale	2	Moins de 60	Moins de 15	Plus de 60	Plus de 60	Plus de 60	Plus de 60	Yes	No	Yes
256	40	plus 38 SA	1	oui	Césarienne programmée	No	Yes	No	oui	1	2	2	4	20 à 29 ans	28	Secondaire	secondaire terminee	Enseignante	seule	4	Incision medianne sous ombilicale	2	Moins de 60	Moins de 15	Plus de 60	Plus de 60	Plus de 60	Plus de 60	Yes	No	No
257	40	plus 38 SA	3	oui	Césarienne programmée	No	Yes	No	oui	1	2	2	4	20 à 29 ans	25	Secondaire	secondaire non terminee	Ménagère	referee	4	Joel Cohen	2	Moins de 60	Moins de 15	Plus de 60	Moins de 60	Moins de 60	Moins de 60	No	No	No
258	37	inf 38 SA	4+	oui	Césarienne pendant le travail	No	No	Yes	non	0	2	2	3	20 à 29 ans	25	Secondaire	secondaire terminee	Ménagère	seule	3	Joel Cohen	2	Moins de 60	Moins de 15	Moins de 60	Moins de 60	Moins de 60	Moins de 60	No	No	No
259	38	plus 38 SA	2	oui	Césarienne pendant le travail	No	No	Yes	oui	1	2	2	2	20 à 29 ans	25	Primaire	primaire terminee	Ménagère	seule	2	Incision medianne sous ombilicale	2	Moins de 60	Moins de 15	Plus de 60	Plus de 60	Plus de 60	Plus de 60	Yes	No	Yes
260	37	inf 38 SA	2	oui	Césarienne pendant le travail	No	No	Yes	non	0	3	3	4	30 à 39 ans	30	Primaire	primaire non termine	Ménagère	seule	4	Incision medianne sous ombilicale	3	Moins de 60	Moins de 15	Plus de 60	Plus de 60	Plus de 60	Plus de 60	No	No	No
261	38	plus 38 SA	2	oui	Césarienne pendant le travail	No	No	Yes	non	0	4	4+	8	30 à 39 ans	33	Secondaire	secondaire non terminee	Ménagère	seule	8	Pfanestiel	4	Moins de 60	Moins de 15	Plus de 60	Moins de 60	Moins de 60	Plus de 60	No	No	No
262	38	plus 38 SA	0	non	Césarienne programmée	No	Yes	No	non	0	2	2	7	30 à 39 ans	31	Secondaire	secondaire terminee	Ménagère	seule	7	Incision medianne sous ombilicale	2	Moins de 60	Moins de 15	Moins de 60	Moins de 60	Moins de 60	Moins de 60	No	No	No
263	38	plus 38 SA	4+	oui	Césarienne programmée	No	Yes	No	oui	1	2	2	7	30 à 39 ans	33	Secondaire	secondaire non terminee	Ménagère	seule	7	Joel Cohen	2	Moins de 60	Moins de 15	Moins de 60	Moins de 60	Moins de 60	Moins de 60	No	No	No
264	37	inf 38 SA	3	oui	Vaginal	Yes	No	No	non	0	2	2	3	30 à 39 ans	36	Secondaire	secondaire non terminee	Ménagère	seule	3	Incision medianne sous ombilicale	2	Moins de 60	Moins de 15	Moins de 60	Moins de 60	Moins de 60	Moins de 60	No	No	No
265	37	inf 38 SA	0	non	Vaginal	Yes	No	No	non	0	3	3	7	20 à 29 ans	20	Aucun	aucun	Ménagère	seule	7	Incision medianne sous ombilicale	3	Moins de 60	Moins de 15	Moins de 60	Moins de 60	Moins de 60	Moins de 60	Yes	No	No
266	38	plus 38 SA	4+	oui	Césarienne programmée	No	Yes	No	oui	1	2	2	3	30 à 39 ans	30	Universitaire	licence	Ménagère	seule	3	Joel Cohen	2	Plus de 60	Moins de 15	Moins de 60	Moins de 60	Moins de 60	Moins de 60	No	No	No
267	38	plus 38 SA	4+	oui	Césarienne pendant le travail	No	No	Yes	oui	1	3	3	4	30 à 39 ans	32	Primaire	primaire non termine	Ménagère	referee	4	Incision medianne sous ombilicale	3	Moins de 60	Moins de 15	Plus de 60	Plus de 60	Plus de 60	Plus de 60	Yes	No	Yes
268	37	inf 38 SA	0	non	Césarienne pendant le travail	No	No	Yes	non	0	2	2	3	20 à 29 ans	23	Primaire	primaire terminee	Ménagère	seule	3	Incision medianne sous ombilicale	2	Moins de 60	Moins de 15	Plus de 60	Plus de 60	Plus de 60	Plus de 60	Yes	No	No
269	37	inf 38 SA	2	oui	Césarienne pendant le travail	No	No	Yes	oui	1	4	4+	5	20 à 29 ans	29	Aucun	aucun	Ménagère	seule	5	Incision medianne sous ombilicale	4	Moins de 60	Moins de 15	Moins de 60	Moins de 60	Moins de 60	Moins de 60	Yes	No	No
270	37	inf 38 SA	4+	oui	Césarienne programmée	No	Yes	No	non	0	2	2	7	30 à 39 ans	31	Primaire	primaire non termine	commercante	seule	7	Incision medianne sous ombilicale	2	Plus de 60	Moins de 15	Plus de 60	Plus de 60	Plus de 60	Plus de 60	Yes	No	No
271	38	plus 38 SA	3	oui	Césarienne pendant le travail	No	No	Yes	oui	1	4	4+	5	20 à 29 ans	28	Aucun	aucun	Ménagère	seule	5	Incision medianne sous ombilicale	4	Moins de 60	Moins de 15	Plus de 60	Plus de 60	Plus de 60	Plus de 60	Yes	No	Yes
272	40	plus 38 SA	1	oui	Césarienne pendant le travail	No	No	Yes	oui	1	2	2	3	20 à 29 ans	28	Secondaire	secondaire terminee	Ménagère	seule	3	Joel Cohen	2	Moins de 60	Moins de 15	Moins de 60	Moins de 60	Moins de 60	Moins de 60	Yes	No	No
273	40	plus 38 SA	1	oui	Césarienne pendant le travail	No	No	Yes	oui	1	3	3	5	20 à 29 ans	29	Secondaire	secondaire terminee	Ménagère	seule	5	Pfanestiel	3	Moins de 60	Moins de 15	Plus de 60	Plus de 60	Plus de 60	Plus de 60	No	No	No
274	33	inf 38 SA	2	oui	Césarienne programmée	No	Yes	No	oui	1	2	2	3	20 à 29 ans	27	Universitaire	graduat	commercante	referee	3	Incision transverasale	2	Moins de 60	Moins de 15	Plus de 60	Plus de 60	Plus de 60	Plus de 60	No	No	No
275	40	plus 38 SA	1	oui	Césarienne pendant le travail	No	No	Yes	oui	1	3	3	5	20 à 29 ans	28	Secondaire	secondaire terminee	commercante	seule	5	Pfanestiel	3	Plus de 60	Moins de 15	Plus de 60	Moins de 60	Moins de 60	Plus de 60	No	No	No
276	40	plus 38 SA	3	oui	Césarienne pendant le travail	No	No	Yes	oui	1	3	3	4	20 à 29 ans	25	Aucun	aucun	Cultivatrice	seule	4	Incision medianne sous ombilicale	3	Moins de 60	Moins de 15	Moins de 60	Moins de 60	Moins de 60	Moins de 60	No	Yes	No
277	40	plus 38 SA	4+	oui	Césarienne pendant le travail	No	No	Yes	oui	1	3	3	4	30 à 39 ans	37	Aucun	aucun	Ménagère	referee	4	Incision medianne sous ombilicale	3	Plus de 60	Plus de 15	Plus de 60	Plus de 60	Plus de 60	Plus de 60	No	No	No
278	38	plus 38 SA	2	oui	Césarienne pendant le travail	No	No	Yes	oui	1	2	2	4	30 à 39 ans	30	Secondaire	secondaire non terminee	Ménagère	seule	4	Incision transverasale	2	Plus de 60	Moins de 15	Moins de 60	Moins de 60	Moins de 60	Moins de 60	No	No	No
279	38	plus 38 SA	1	oui	Césarienne pendant le travail	No	No	Yes	oui	1	2	2	3	<20 ans	19	Secondaire	secondaire terminee	Elève	seule	3	Incision transverasale	2	Plus de 60	Moins de 15	Plus de 60	Plus de 60	Plus de 60	Plus de 60	No	No	No
280	37	inf 38 SA	2	oui	Césarienne pendant le travail	No	No	Yes	oui	1	2	2	3	20 à 29 ans	25	Secondaire	secondaire non terminee	Ménagère	seule	3	Incision transverasale	2	Plus de 60	Moins de 15	Moins de 60	Moins de 60	Moins de 60	Moins de 60	No	No	No
281	36	inf 38 SA	1	oui	Césarienne pendant le travail	No	No	Yes	oui	1	2	2	6	20 à 29 ans	25	Secondaire	secondaire non terminee	Ménagère	seule	6	Incision medianne sous ombilicale	2	Plus de 60	Moins de 15	Moins de 60	Moins de 60	Moins de 60	Moins de 60	No	No	No
282	40	plus 38 SA	2	oui	Césarienne programmée	No	Yes	No	oui	1	2	2	3	30 à 39 ans	34	Secondaire	secondaire terminee	Ménagère	seule	3	Incision transverasale	2	Plus de 60	Plus de 15	Plus de 60	Moins de 60	Plus de 60	Plus de 60	No	No	No
283	40	plus 38 SA	1	oui	Césarienne pendant le travail	No	No	Yes	non	0	2	2	3	20 à 29 ans	27	Aucun	aucun	Ménagère	seule	3	Incision medianne sous ombilicale	2	Plus de 60	Moins de 15	Moins de 60	Moins de 60	Moins de 60	Moins de 60	No	No	No
284	40	plus 38 SA	3	oui	Césarienne programmée	No	Yes	No	oui	1	4	4+	5	30 à 39 ans	39	Universitaire	licence	Ménagère	seule	5	Incision medianne sous ombilicale	4	Plus de 60	Plus de 15	Plus de 60	Moins de 60	Moins de 60	Moins de 60	No	No	No
285	40	plus 38 SA	2	oui	Césarienne pendant le travail	No	No	Yes	oui	1	2	2	3	20 à 29 ans	21	Secondaire	secondaire non terminee	Ménagère	seule	3	Incision medianne sous ombilicale	2	Plus de 60	Moins de 15	Plus de 60	Plus de 60	Plus de 60	Plus de 60	No	No	No
286	40	plus 38 SA	1	oui	Césarienne pendant le travail	No	No	Yes	non	0	2	2	3	20 à 29 ans	27	Primaire	primaire terminee	Ménagère	seule	4	Incision medianne sous ombilicale	2	Plus de 60	Moins de 15	Moins de 60	Moins de 60	Moins de 60	Plus de 60	No	No	No
287	40	plus 38 SA	1	oui	Césarienne pendant le travail	No	No	Yes	oui	1	5	4+	6	30 à 39 ans	32	Primaire	primaire terminee	Ménagère	seule	6	Incision medianne sous ombilicale	5	Plus de 60	Moins de 15	Moins de 60	Moins de 60	Moins de 60	Moins de 60	No	No	No
288	41	plus 38 SA	3	oui	Césarienne pendant le travail	No	No	Yes	oui	1	3	3	4	20 à 29 ans	29	Secondaire	secondaire non terminee	Ménagère	referee	4	Incision medianne sous ombilicale	3	Plus de 60	Moins de 15	Moins de 60	Moins de 60	Moins de 60	Moins de 60	No	No	No
289	40	plus 38 SA	0	non	Césarienne pendant le travail	No	No	Yes	non	0	3	3	4	20 à 29 ans	25	Secondaire	secondaire non terminee	Ménagère	seule	4	Incision medianne sous ombilicale	3	Moins de 60	Moins de 15	Moins de 60	Moins de 60	Moins de 60	Moins de 60	No	No	No
290	39	plus 38 SA	2	oui	Césarienne pendant le travail	No	No	Yes	oui	1	4	4+	4	≥40 ans	40	Universitaire	graduat	Autres	seule	4	Incision medianne sous ombilicale	4	Plus de 60	Plus de 15	Moins de 60	Moins de 60	Moins de 60	Moins de 60	No	No	No
291	39	plus 38 SA	0	non	Césarienne pendant le travail	No	No	Yes	non	0	4	4+	3	30 à 39 ans	30	Aucun	aucun	Ménagère	seule	3	Incision medianne sous ombilicale	4	Moins de 60	Moins de 15	Moins de 60	Moins de 60	Moins de 60	Moins de 60	No	No	No
292	37	inf 38 SA	0	non	Césarienne pendant le travail	No	No	Yes	non	0	2	2	3	20 à 29 ans	27	Secondaire	secondaire non terminee	Ménagère	seule	3	Incision medianne sous ombilicale	2	Plus de 60	Moins de 15	Moins de 60	Moins de 60	Moins de 60	Moins de 60	No	No	Yes
293	40	plus 38 SA	2	oui	Césarienne pendant le travail	No	No	Yes	oui	1	4	4+	5	30 à 39 ans	32	Secondaire	secondaire terminee	Ménagère	seule	5	Incision medianne sous ombilicale	4	Plus de 60	Moins de 15	Moins de 60	Moins de 60	Moins de 60	Moins de 60	No	No	No
294	40	plus 38 SA	3	oui	Césarienne pendant le travail	No	No	Yes	oui	1	2	2	11	30 à 39 ans	36	Secondaire	secondaire non terminee	Ménagère	seule	11	Pfanestiel	2	Plus de 60	Moins de 15	Moins de 60	Moins de 60	Moins de 60	Moins de 60	No	No	No
295	40	plus 38 SA	3	oui	Vaginal	Yes	No	No	non	0	2	2	3	30 à 39 ans	30	Secondaire	secondaire non terminee	commercante	seule	3	Incision medianne sous ombilicale	2	Plus de 60	Plus de 15	Moins de 60	Plus de 60	Plus de 60	Plus de 60	No	No	No
296	40	plus 38 SA	2	oui	Césarienne programmée	No	Yes	No	oui	1	3	3	4	20 à 29 ans	27	Primaire	primaire terminee	commercante	seule	4	Incision medianne sous ombilicale	3	Plus de 60	Plus de 15	Plus de 60	Plus de 60	Plus de 60	Plus de 60	No	No	No
297	40	plus 38 SA	3	oui	Vaginal	Yes	No	No	oui	1	2	2	5	30 à 39 ans	35	Secondaire	secondaire terminee	Couturière	seule	5	Incision medianne sous ombilicale	2	Plus de 60	Plus de 15	Moins de 60	Moins de 60	Plus de 60	Moins de 60	No	No	No
298	40	plus 38 SA	3	oui	Césarienne pendant le travail	No	No	Yes	oui	1	2	2	4	20 à 29 ans	26	Primaire	primaire terminee	Ménagère	seule	4	Incision medianne sous ombilicale	2	Plus de 60	Moins de 15	Moins de 60	Plus de 60	Plus de 60	Plus de 60	No	No	No
299	40	plus 38 SA	4+	oui	Césarienne pendant le travail	No	No	Yes	oui	1	2	2	4	20 à 29 ans	28	Secondaire	secondaire terminee	Ménagère	seule	4	Pfanestiel	2	Moins de 60	Moins de 15	Plus de 60	Plus de 60	Plus de 60	Plus de 60	No	No	Yes
300	40	plus 38 SA	3	oui	Césarienne pendant le travail	No	No	Yes	oui	1	4	4+	5	30 à 39 ans	35	Secondaire	secondaire non terminee	Ménagère	seule	5	Incision transverasale	4	Plus de 60	Plus de 15	Plus de 60	Plus de 60	Plus de 60	Plus de 60	No	No	No
301	38	plus 38 SA	2	oui	Césarienne pendant le travail	No	No	Yes	oui	1	2	2	4	30 à 39 ans	30	Secondaire	secondaire non terminee	Ménagère	seule	4	Incision transverasale	2	Moins de 60	Plus de 15	Plus de 60	Moins de 60	Moins de 60	Moins de 60	No	No	No
302	40	plus 38 SA	3	oui	Césarienne pendant le travail	No	No	Yes	oui	1	2	2	3	30 à 39 ans	30	Secondaire	secondaire non terminee	commercante	seule	3	Incision medianne sous ombilicale	2	Plus de 60	Moins de 15	Moins de 60	Moins de 60	Moins de 60	Moins de 60	No	No	No
303	40	plus 38 SA	1	oui	Césarienne pendant le travail	No	No	Yes	oui	1	2	2	5	30 à 39 ans	32	Secondaire	secondaire non terminee	Ménagère	seule	5	Incision medianne sous ombilicale	2	Plus de 60	Moins de 15	Moins de 60	Moins de 60	Moins de 60	Moins de 60	No	No	No
304	39	plus 38 SA	4+	oui	Césarienne programmée	No	Yes	No	oui	1	4	4+	4	30 à 39 ans	35	Secondaire	secondaire non terminee	Couturière	seule	4	Pfanestiel	4	Plus de 60	Plus de 15	Plus de 60	Plus de 60	Plus de 60	Plus de 60	No	No	No
305	38	plus 38 SA	3	oui	Césarienne programmée	No	Yes	No	oui	1	2	2	2	20 à 29 ans	27	Universitaire	graduat	Autres	seule	2	Incision medianne sous ombilicale	2	Plus de 60	Plus de 15	Moins de 60	Moins de 60	Moins de 60	Moins de 60	No	No	No
306	40	plus 38 SA	2	oui	Césarienne pendant le travail	No	No	Yes	oui	1	3	3	4	30 à 39 ans	33	Secondaire	secondaire non terminee	Ménagère	seule	4	Incision medianne sous ombilicale	3	Plus de 60	Moins de 15	Plus de 60	Plus de 60	Plus de 60	Plus de 60	No	No	No
307	40	plus 38 SA	4+	oui	Césarienne pendant le travail	No	No	Yes	oui	1	3	3	4	30 à 39 ans	35	Secondaire	secondaire non terminee	Ménagère	seule	4	Joel Cohen	3	Plus de 60	Plus de 15	Moins de 60	Moins de 60	Plus de 60	Plus de 60	No	No	No
308	40	plus 38 SA	3	oui	Césarienne pendant le travail	No	No	Yes	oui	1	3	3	5	20 à 29 ans	29	Secondaire	secondaire non terminee	Ménagère	seule	5	Incision medianne sous ombilicale	3	Plus de 60	Moins de 15	Moins de 60	Moins de 60	Moins de 60	Moins de 60	No	Yes	No
309	40	plus 38 SA	3	oui	Césarienne programmée	No	Yes	No	oui	1	4	4+	5	20 à 29 ans	29	Secondaire	secondaire terminee	Ménagère	seule	5	Incision medianne sous ombilicale	4	Plus de 60	Plus de 15	Moins de 60	Moins de 60	Moins de 60	Plus de 60	No	No	No
310	40	plus 38 SA	4+	oui	Césarienne pendant le travail	No	No	Yes	oui	1	2	2	3	20 à 29 ans	27	Aucun	aucun	commercante	seule	3	Incision medianne sous ombilicale	2	Moins de 60	Moins de 15	Plus de 60	Plus de 60	Moins de 60	Moins de 60	No	No	No
311	37	inf 38 SA	2	oui	Vaginal	Yes	No	No	non	0	2	2	4	20 à 29 ans	28	Secondaire	secondaire terminee	commercante	seule	4	Incision medianne sous ombilicale	2	Plus de 60	Plus de 15	Plus de 60	Plus de 60	Plus de 60	Plus de 60	No	No	No
312	39	plus 38 SA	4+	oui	Vaginal	Yes	No	No	oui	1	3	3	4	30 à 39 ans	32	Universitaire	graduat	commercante	seule	4	Joel Cohen	3	Plus de 60	Plus de 15	Moins de 60	Moins de 60	Plus de 60	Moins de 60	No	No	No
313	37	inf 38 SA	1	oui	Césarienne programmée	No	Yes	No	non	0	4	4+	5	20 à 29 ans	28	Aucun	aucun	Ménagère	seule	5	Incision medianne sous ombilicale	4	Plus de 60	Plus de 15	Plus de 60	Plus de 60	Plus de 60	Plus de 60	No	No	No
314	37	inf 38 SA	4+	oui	Césarienne pendant le travail	No	No	No	oui	1	3	3	10	30 à 39 ans	38	Aucun	aucun	Ménagère	seule	10	Incision medianne sous ombilicale	3	Plus de 60	Moins de 15	Moins de 60	Moins de 60	Moins de 60	Moins de 60	No	No	No
315	39	plus 38 SA	2	oui	Césarienne pendant le travail	No	No	Yes	oui	1	2	2	3	20 à 29 ans	22	Primaire	primaire non termine	Ménagère	seule	3	Incision transverasale	2	Plus de 60	Moins de 15	Plus de 60	Plus de 60	Plus de 60	Plus de 60	No	No	No
316	37	inf 38 SA	0	non	Césarienne programmée	No	Yes	No	non	0	2	2	4	20 à 29 ans	25	Aucun	aucun	Ménagère	seule	4	Incision medianne sous ombilicale	2	Plus de 60	Plus de 15	Plus de 60	Moins de 60	Moins de 60	Moins de 60	No	No	No
317	37	inf 38 SA	3	oui	Césarienne programmée	No	Yes	No	oui	1	2	2	2	20 à 29 ans	27	Secondaire	secondaire terminee	Ménagère	seule	2	Joel Cohen	2	Plus de 60	Plus de 15	Moins de 60	Moins de 60	Moins de 60	Moins de 60	No	No	No
318	40	plus 38 SA	3	oui	Césarienne pendant le travail	No	No	Yes	oui	1	3	3	4	20 à 29 ans	27	Primaire	primaire terminee	Ménagère	seule	4	Incision medianne sous ombilicale	3	Plus de 60	Plus de 15	Plus de 60	Moins de 60	Plus de 60	Plus de 60	No	No	No
319	39	plus 38 SA	2	oui	Césarienne programmée	No	Yes	No	non	0	3	3	3	30 à 39 ans	30	Aucun	aucun	Ménagère	seule	3	Pfanestiel	3	Moins de 60	Moins de 15	Moins de 60	Moins de 60	Moins de 60	Moins de 60	No	No	No
320	40	plus 38 SA	2	oui	Césarienne programmée	No	Yes	No	oui	1	4	4+	4	30 à 39 ans	32	Secondaire	secondaire terminee	Ménagère	seule	4	Incision medianne sous ombilicale	4	Moins de 60	Plus de 15	Plus de 60	Moins de 60	Moins de 60	Moins de 60	No	No	No
321	39	plus 38 SA	2	oui	Césarienne pendant le travail	No	No	Yes	oui	1	4	4+	4	20 à 29 ans	28	Primaire	primaire terminee	Ménagère	seule	4	Incision medianne sous ombilicale	4	Moins de 60	Plus de 15	Moins de 60	Moins de 60	Moins de 60	Moins de 60	No	No	No
322	39	plus 38 SA	3	oui	Césarienne pendant le travail	No	No	Yes	non	0	2	2	3	20 à 29 ans	24	Secondaire	secondaire terminee	Ménagère	seule	3	Joel Cohen	2	Plus de 60	Plus de 15	Plus de 60	Moins de 60	Plus de 60	Plus de 60	No	No	No
323	40	plus 38 SA	3	oui	Césarienne pendant le travail	No	No	Yes	oui	1	4	4+	5	30 à 39 ans	33	Primaire	primaire terminee	Ménagère	seule	5	Incision medianne sous ombilicale	4	Moins de 60	Moins de 15	Plus de 60	Plus de 60	Moins de 60	Plus de 60	No	No	No
324	37	inf 38 SA	3	oui	Vaginal	Yes	No	No	non	0	2	2	4	20 à 29 ans	25	Non connu	non connue	Ménagère	seule	4	Incision medianne sous ombilicale	2	Plus de 60	Plus de 15	Moins de 60	Moins de 60	Moins de 60	Moins de 60	No	No	No
325	38	plus 38 SA	4+	oui	Vaginal	Yes	No	No	non	0	2	2	3	20 à 29 ans	23	Secondaire	secondaire non terminee	Ménagère	seule	3	Incision medianne sous ombilicale	2	Plus de 60	Plus de 15	Moins de 60	Plus de 60	Plus de 60	Plus de 60	No	No	No
326	39	plus 38 SA	2	oui	Césarienne pendant le travail	No	No	No	non	0	3	3	4	20 à 29 ans	20	Secondaire	secondaire non terminee	Couturière	seule	4	Incision medianne sous ombilicale	3	Plus de 60	Plus de 15	Plus de 60	Plus de 60	Plus de 60	Plus de 60	No	No	No
327	39	plus 38 SA	2	oui	Césarienne pendant le travail	No	No	Yes	non	0	4	4+	10	30 à 39 ans	37	Secondaire	secondaire non terminee	Ménagère	seule	10	Incision medianne sous ombilicale	4	Moins de 60	Plus de 15	Plus de 60	Plus de 60	Plus de 60	Plus de 60	No	No	No
328	37	inf 38 SA	2	oui	Césarienne programmée	No	Yes	No	non	0	4	4+	4	30 à 39 ans	36	Secondaire	secondaire non terminee	Ménagère	seule	4	Incision medianne sous ombilicale	4	Plus de 60	Plus de 15	Plus de 60	Plus de 60	Plus de 60	Plus de 60	No	Yes	No
329	41	plus 38 SA	4+	oui	Césarienne programmée	No	Yes	No	oui	1	3	3	4	30 à 39 ans	31	Universitaire	graduat	Enseignante	seule	4	Incision medianne sous ombilicale	3	Plus de 60	Moins de 15	Plus de 60	Plus de 60	Plus de 60	Plus de 60	No	No	No
330	40	plus 38 SA	3	oui	Césarienne pendant le travail	No	No	Yes	non	0	2	2	3	20 à 29 ans	25	Secondaire	secondaire non terminee	Ménagère	seule	3	Pfanestiel	2	Moins de 60	Moins de 15	Moins de 60	Moins de 60	Moins de 60	Moins de 60	No	No	No
331	39	plus 38 SA	2	oui	Césarienne pendant le travail	No	No	Yes	oui	1	2	2	5	30 à 39 ans	31	Secondaire	secondaire terminee	Ménagère	seule	5	Incision medianne sous ombilicale	2	Moins de 60	Moins de 15	Moins de 60	Moins de 60	Moins de 60	Moins de 60	No	No	No
332	37	inf 38 SA	0	non	Césarienne pendant le travail	No	No	Yes	non	0	2	2	3	20 à 29 ans	27	Non connu	non connue	Ménagère	seule	3	Incision medianne sous ombilicale	3	Plus de 60	Moins de 15	Plus de 60	Plus de 60	Plus de 60	Plus de 60	Yes	No	No
333	38	plus 38 SA	3	oui	Vaginal	Yes	No	No	non	0	2	2	3	30 à 39 ans	32	Secondaire	secondaire non terminee	Ménagère	seule	3	Incision medianne sous ombilicale	2	Moins de 60	Moins de 15	Plus de 60	Plus de 60	Plus de 60	Plus de 60	No	No	No
334	37	inf 38 SA	0	non	Césarienne pendant le travail	No	No	Yes	non	0	3	3	4	20 à 29 ans	23	Aucun	aucun	Ménagère	seule	4	Pfanestiel	3	Plus de 60	Plus de 15	Plus de 60	Plus de 60	Plus de 60	Plus de 60	No	No	No
335	39	plus 38 SA	4+	oui	Césarienne programmée	No	Yes	No	oui	1	2	2	4	30 à 39 ans	32	Aucun	aucun	Ménagère	seule	4	Incision medianne sous ombilicale	2	Moins de 60	Moins de 15	Moins de 60	Moins de 60	Moins de 60	Moins de 60	No	No	No
336	38	plus 38 SA	3	oui	Vaginal	Yes	No	No	non	0	2	2	8	30 à 39 ans	38	Non connu	non connue	Ménagère	seule	8	Incision medianne sous ombilicale	2	Moins de 60	Moins de 15	Plus de 60	Plus de 60	Moins de 60	Moins de 60	No	No	No
337	39	plus 38 SA	0	non	Césarienne pendant le travail	No	No	Yes	non	0	2	2	3	20 à 29 ans	29	Secondaire	secondaire non terminee	Ménagère	seule	3	Incision medianne sous ombilicale	2	Moins de 60	Moins de 15	Moins de 60	Moins de 60	Moins de 60	Moins de 60	No	Yes	No
338	38	plus 38 SA	2	oui	Césarienne pendant le travail	No	No	Yes	oui	1	2	2	6	20 à 29 ans	27	Universitaire	licence	Ménagère	seule	6	Incision medianne sous ombilicale	2	Moins de 60	Moins de 15	Plus de 60	Plus de 60	Plus de 60	Plus de 60	Yes	No	No
339	40	plus 38 SA	2	oui	Césarienne pendant le travail	No	No	Yes	oui	1	3	3	4	20 à 29 ans	28	Primaire	primaire non termine	Ménagère	seule	4	Incision medianne sous ombilicale	3	Moins de 60	Moins de 15	Plus de 60	Plus de 60	Plus de 60	Plus de 60	No	No	No
340	35	inf 38 SA	2	oui	Césarienne pendant le travail	No	No	Yes	non	0	3	3	6	30 à 39 ans	34	Aucun	aucun	commercante	seule	6	Incision medianne sous ombilicale	3	Moins de 60	Moins de 15	Plus de 60	Plus de 60	Moins de 60	Moins de 60	No	No	No
341	40	plus 38 SA	4+	oui	Césarienne programmée	No	Yes	No	oui	1	2	2	5	30 à 39 ans	36	Secondaire	secondaire terminee	Ménagère	seule	5	Pfanestiel	2	Moins de 60	Moins de 15	Plus de 60	Plus de 60	Plus de 60	Plus de 60	No	No	No
342	39	plus 38 SA	2	oui	Césarienne pendant le travail	No	No	Yes	oui	1	2	2	3	20 à 29 ans	22	Secondaire	secondaire non terminee	Ménagère	referee	3	Incision medianne sous ombilicale	2	Moins de 60	Moins de 15	Plus de 60	Plus de 60	Moins de 60	Moins de 60	No	No	No
343	38	plus 38 SA	4+	oui	Césarienne programmée	No	Yes	No	oui	1	3	3	7	30 à 39 ans	32	Primaire	primaire terminee	Ménagère	seule	7	Incision medianne sous ombilicale	3	Moins de 60	Moins de 15	Plus de 60	Plus de 60	Plus de 60	Plus de 60	No	No	No
344	40	plus 38 SA	2	oui	Césarienne pendant le travail	No	No	Yes	oui	1	2	2	4	20 à 29 ans	26	Non connu	non connue	Ménagère	seule	4	Incision medianne sous ombilicale	2	Moins de 60	Moins de 15	Plus de 60	Moins de 60	Moins de 60	Moins de 60	No	No	No
345	43	plus 38 SA	3	oui	Césarienne pendant le travail	No	No	Yes	oui	1	3	3	4	30 à 39 ans	32	Aucun	aucun	Ménagère	seule	4	Joel Cohen	3	Moins de 60	Plus de 15	Moins de 60	Moins de 60	Moins de 60	Moins de 60	No	No	No
346	37	inf 38 SA	2	oui	Césarienne pendant le travail	No	No	Yes	oui	1	2	2	2	30 à 39 ans	31	Universitaire	licence	Ménagère	seule	2	Pfanestiel	2	Moins de 60	Moins de 15	Plus de 60	Plus de 60	Moins de 60	Moins de 60	No	No	No
347	37	inf 38 SA	2	oui	Césarienne pendant le travail	No	No	Yes	oui	1	3	3	4	20 à 29 ans	27	Secondaire	secondaire non terminee	Ménagère	seule	4	Incision medianne sous ombilicale	3	Moins de 60	Moins de 15	Moins de 60	Moins de 60	Moins de 60	Moins de 60	Yes	No	No
348	40	plus 38 SA	3	oui	Césarienne programmée	No	Yes	No	oui	1	4	4+	7	≥40 ans	44	Secondaire	secondaire non terminee	Autres	seule	7	Incision medianne sous ombilicale	4	Moins de 60	Moins de 15	Moins de 60	Plus de 60	Moins de 60	Moins de 60	Yes	No	No
349	40	plus 38 SA	3	oui	Césarienne pendant le travail	No	No	Yes	non	0	2	2	3	20 à 29 ans	27	Secondaire	secondaire terminee	Ménagère	seule	3	Pfanestiel	2	Moins de 60	Moins de 15	Plus de 60	Plus de 60	Moins de 60	Moins de 60	No	No	No
350	38	plus 38 SA	3	oui	Césarienne pendant le travail	No	No	Yes	oui	1	2	2	6	30 à 39 ans	38	Secondaire	secondaire non terminee	Couturière	seule	6	Incision medianne sous ombilicale	2	Moins de 60	Moins de 15	Plus de 60	Moins de 60	Moins de 60	Moins de 60	No	No	No
351	37	inf 38 SA	3	oui	Césarienne pendant le travail	No	No	Yes	non	0	3	3	4	20 à 29 ans	27	Aucun	aucun	Ménagère	seule	4	Incision medianne sous ombilicale	3	Moins de 60	Moins de 15	Plus de 60	Plus de 60	Moins de 60	Moins de 60	No	No	No
352	34	inf 38 SA	2	oui	Césarienne programmée	No	Yes	No	oui	1	2	2	4	30 à 39 ans	31	Secondaire	secondaire terminee	Ménagère	seule	4	Pfanestiel	2	Moins de 60	Moins de 15	Moins de 60	Plus de 60	Moins de 60	Moins de 60	No	No	No
353	38	plus 38 SA	4+	oui	Césarienne programmée	No	Yes	No	oui	1	2	2	3	20 à 29 ans	23	Secondaire	secondaire terminee	commercante	seule	3	Incision medianne sous ombilicale	2	Moins de 60	Moins de 15	Moins de 60	Plus de 60	Moins de 60	Moins de 60	No	No	No
354	40	plus 38 SA	2	oui	Césarienne pendant le travail	No	No	Yes	oui	1	2	2	6	20 à 29 ans	28	Primaire	primaire non termine	Ménagère	referee	6	Incision medianne sous ombilicale	2	Moins de 60	Moins de 15	Plus de 60	Plus de 60	Moins de 60	Moins de 60	No	No	Yes
355	39	plus 38 SA	4+	oui	Césarienne programmée	No	Yes	No	oui	1	2	2	3	20 à 29 ans	26	Universitaire	graduat	commercante	seule	3	Pfanestiel	2	Moins de 60	Moins de 15	Moins de 60	Moins de 60	Moins de 60	Moins de 60	No	No	No
356	37	inf 38 SA	2	oui	Césarienne pendant le travail	No	No	Yes	oui	1	2	2	7	30 à 39 ans	37	Secondaire	secondaire non terminee	Ménagère	seule	7	Incision medianne sous ombilicale	2	Moins de 60	Moins de 15	Moins de 60	Moins de 60	Moins de 60	Moins de 60	No	Yes	No
357	38	plus 38 SA	2	oui	Césarienne programmée	No	Yes	No	oui	1	2	2	4	20 à 29 ans	29	Universitaire	graduat	Enseignante	seule	4	Incision medianne sous ombilicale	2	Moins de 60	Moins de 15	Plus de 60	Plus de 60	Moins de 60	Moins de 60	No	No	No
358	40	plus 38 SA	4+	oui	Césarienne pendant le travail	No	No	Yes	oui	1	2	2	3	20 à 29 ans	28	Secondaire	secondaire terminee	Ménagère	seule	3	Incision medianne sous ombilicale	2	Moins de 60	Moins de 15	Moins de 60	Moins de 60	Moins de 60	Moins de 60	No	No	Yes
359	28	inf 38 SA	1	oui	Césarienne pendant le travail	No	No	Yes	non	0	4	4+	5	20 à 29 ans	28	Aucun	aucun	Ménagère	seule	5	Pfanestiel	4	Moins de 60	Moins de 15	Moins de 60	Moins de 60	Moins de 60	Moins de 60	Yes	No	Yes
360	41	plus 38 SA	4+	oui	Césarienne programmée	No	Yes	No	oui	1	2	2	7	30 à 39 ans	36	Secondaire	secondaire terminee	Couturière	seule	7	Incision medianne sous ombilicale	2	Moins de 60	Moins de 15	Moins de 60	Moins de 60	Moins de 60	Moins de 60	No	No	No
361	39	plus 38 SA	4+	oui	Césarienne pendant le travail	No	No	Yes	oui	1	2	2	3	20 à 29 ans	23	Secondaire	secondaire non terminee	Ménagère	seule	3	Incision medianne sous ombilicale	2	Moins de 60	Moins de 15	Plus de 60	Plus de 60	Plus de 60	Plus de 60	No	Yes	No
362	37	inf 38 SA	4+	oui	Césarienne programmée	No	Yes	No	oui	1	2	2	3	30 à 39 ans	30	Universitaire	graduat	Ménagère	seule	3	Incision medianne sous ombilicale	2	Plus de 60	Moins de 15	Moins de 60	Moins de 60	Moins de 60	Plus de 60	No	No	No
363	37	inf 38 SA	4+	oui	Césarienne programmée	No	Yes	No	oui	1	2	2	4	20 à 29 ans	25	Secondaire	secondaire terminee	Ménagère	seule	4	Incision medianne sous ombilicale	2	Plus de 60	Moins de 15	Moins de 60	Moins de 60	Moins de 60	Plus de 60	No	Yes	No
364	37	inf 38 SA	0	non	Césarienne pendant le travail	No	No	Yes	non	0	2	2	3	20 à 29 ans	27	Secondaire	secondaire non terminee	Ménagère	seule	3	Incision medianne sous ombilicale	2	Moins de 60	Moins de 15	Moins de 60	Moins de 60	Moins de 60	Moins de 60	No	No	Yes
365	37	inf 38 SA	0	non	Césarienne pendant le travail	No	No	Yes	non	0	2	2	3	30 à 39 ans	30	Aucun	aucun	Ménagère	seule	3	Incision medianne sous ombilicale	2	Plus de 60	Plus de 15	Moins de 60	Plus de 60	Plus de 60	Plus de 60	No	No	No
366	37	inf 38 SA	0	non	Césarienne programmée	No	Yes	No	non	0	2	2	3	30 à 39 ans	34	Universitaire	graduat	Agent de l'Etat	seule	3	Pfanestiel	2	Plus de 60	Moins de 15	Plus de 60	Moins de 60	Moins de 60	Moins de 60	No	No	No
367	37	inf 38 SA	3	oui	Césarienne programmée	No	Yes	No	non	0	2	2	10	20 à 29 ans	29	Aucun	aucun	Ménagère	seule	10	Incision medianne sous ombilicale	2	Moins de 60	Moins de 15	Moins de 60	Moins de 60	Moins de 60	Moins de 60	No	No	No
368	37	inf 38 SA	0	non	Césarienne programmée	No	Yes	No	non	0	4	4+	8	≥40 ans	42	Secondaire	secondaire terminee	Ménagère	seule	8	Incision medianne sous ombilicale	4	Moins de 60	Moins de 15	Moins de 60	Moins de 60	Moins de 60	Moins de 60	No	No	No
369	37	inf 38 SA	3	oui	Césarienne pendant le travail	No	No	Yes	oui	1	2	2	5	30 à 39 ans	32	Secondaire	secondaire non terminee	Ménagère	referee	5	Pfanestiel	2	Plus de 60	Moins de 15	Moins de 60	Moins de 60	Moins de 60	Moins de 60	No	No	No
370	37	inf 38 SA	4+	oui	Césarienne programmée	No	Yes	No	oui	1	3	3	4	20 à 29 ans	26	Primaire	primaire terminee	Ménagère	seule	4	Incision medianne sous ombilicale	3	Moins de 60	Plus de 15	Moins de 60	Moins de 60	Moins de 60	Moins de 60	No	No	No
371	37	inf 38 SA	2	oui	Césarienne programmée	No	Yes	No	oui	1	3	3	6	30 à 39 ans	34	Secondaire	secondaire terminee	Enseignante	seule	6	Incision medianne sous ombilicale	3	Plus de 60	Moins de 15	Moins de 60	Moins de 60	Moins de 60	Moins de 60	No	No	No
372	37	inf 38 SA	3	oui	Césarienne programmée	No	Yes	No	oui	1	2	2	3	20 à 29 ans	28	Secondaire	secondaire terminee	commercante	seule	3	Pfanestiel	2	Moins de 60	Plus de 15	Plus de 60	Plus de 60	Plus de 60	Plus de 60	No	No	No
373	37	inf 38 SA	2	oui	Césarienne pendant le travail	No	No	Yes	non	0	2	2	5	20 à 29 ans	29	Secondaire	secondaire non terminee	Ménagère	seule	5	Pfanestiel	2	Plus de 60	Moins de 15	Moins de 60	Moins de 60	Moins de 60	Moins de 60	No	No	No
374	37	inf 38 SA	3	oui	Césarienne pendant le travail	No	No	Yes	non	0	2	2	7	30 à 39 ans	30	Primaire	primaire terminee	Ménagère	non signalee	7	Incision medianne sous ombilicale	2	Moins de 60	Moins de 15	Moins de 60	Moins de 60	Moins de 60	Moins de 60	No	No	No
375	37	inf 38 SA	2	oui	Césarienne pendant le travail	No	No	Yes	oui	1	2	2	4	30 à 39 ans	30	Secondaire	secondaire non terminee	Ménagère	seule	4	Incision transverasale	2	Moins de 60	Moins de 15	Plus de 60	Moins de 60	Moins de 60	Moins de 60	No	No	No
376	39	plus 38 SA	4+	oui	Césarienne programmée	No	Yes	No	oui	1	2	2	4	30 à 39 ans	32	Non connu	non connue	Ménagère	seule	4	Incision medianne sous ombilicale	2	Moins de 60	Moins de 15	Moins de 60	Moins de 60	Moins de 60	Moins de 60	No	No	No
377	37	inf 38 SA	3	oui	Césarienne pendant le travail	No	No	Yes	oui	1	2	2	3	20 à 29 ans	23	Universitaire	graduat	Ménagère	seule	3	Incision medianne sous ombilicale	2	Moins de 60	Moins de 15	Moins de 60	Moins de 60	Moins de 60	Moins de 60	No	No	No
378	37	inf 38 SA	4+	oui	Césarienne pendant le travail	No	No	Yes	oui	1	4	4+	3	30 à 39 ans	32	Secondaire	secondaire terminee	Ménagère	seule	3	Incision medianne sous ombilicale	4	Moins de 60	Moins de 15	Moins de 60	Moins de 60	Moins de 60	Moins de 60	No	No	No
379	37	inf 38 SA	2	oui	Césarienne pendant le travail	No	No	Yes	non	0	4	4+	6	20 à 29 ans	28	Secondaire	secondaire non terminee	commercante	seule	6	Incision medianne sous ombilicale	4	Moins de 60	Moins de 15	Plus de 60	Moins de 60	Moins de 60	Plus de 60	No	No	No
380	37	inf 38 SA	1	oui	Césarienne pendant le travail	No	No	Yes	oui	1	2	2	5	20 à 29 ans	29	Secondaire	secondaire terminee	Ménagère	seule	5	Incision medianne sous ombilicale	2	Plus de 60	Moins de 15	Moins de 60	Moins de 60	Moins de 60	Moins de 60	No	No	No
381	37	inf 38 SA	4+	oui	Césarienne pendant le travail	No	No	Yes	oui	1	2	2	4	20 à 29 ans	20	Primaire	primaire non termine	Ménagère	seule	4	Incision medianne sous ombilicale	2	Moins de 60	Moins de 15	Plus de 60	Moins de 60	Moins de 60	Moins de 60	No	No	No
382	38	plus 38 SA	3	oui	Césarienne pendant le travail	No	No	Yes	oui	1	2	2	7	30 à 39 ans	30	Secondaire	secondaire non terminee	Ménagère	non signalee	7	Incision medianne sous ombilicale	2	Plus de 60	Moins de 15	Moins de 60	Moins de 60	Moins de 60	Moins de 60	No	No	No
383	38	plus 38 SA	3	oui	Césarienne programmée	No	Yes	No	oui	1	2	2	5	20 à 29 ans	29	Secondaire	secondaire terminee	Ménagère	seule	5	Incision medianne sous ombilicale	2	Plus de 60	Moins de 15	Plus de 60	Moins de 60	Moins de 60	Moins de 60	No	No	No
384	38	plus 38 SA	4+	oui	Césarienne pendant le travail	No	No	Yes	oui	1	2	2	4	20 à 29 ans	25	Primaire	primaire non termine	Ménagère	seule	4	Incision medianne sous ombilicale	2	Plus de 60	Moins de 15	Plus de 60	Plus de 60	Plus de 60	Plus de 60	No	No	No
385	36	inf 38 SA	3	oui	Césarienne pendant le travail	No	No	Yes	non	0	2	2	3	20 à 29 ans	21	Secondaire	secondaire terminee	Ménagère	seule	3	Joel Cohen	2	Plus de 60	Moins de 15	Plus de 60	Plus de 60	Plus de 60	Plus de 60	No	No	No
386	40	plus 38 SA	3	oui	Césarienne pendant le travail	No	No	Yes	non	0	3	3	4	20 à 29 ans	29	Secondaire	secondaire non terminee	Ménagère	seule	4	Pfanestiel	3	Plus de 60	Plus de 15	Plus de 60	Plus de 60	Plus de 60	Plus de 60	No	No	No
387	39	plus 38 SA	4+	oui	Césarienne pendant le travail	No	No	Yes	oui	1	2	2	6	30 à 39 ans	32	Secondaire	secondaire terminee	Ménagère	seule	6	Joel Cohen	2	Moins de 60	Moins de 15	Plus de 60	Moins de 60	Moins de 60	Moins de 60	Yes	No	Yes
388	39	plus 38 SA	3	oui	Césarienne programmée	No	Yes	No	non	0	2	2	3	20 à 29 ans	28	Non connu	non connue	Ménagère	seule	3	Joel Cohen	2	Plus de 60	Moins de 15	Moins de 60	Moins de 60	Moins de 60	Moins de 60	No	No	No
389	38	plus 38 SA	0	non	Césarienne programmée	No	Yes	No	non	0	4	4+	5	30 à 39 ans	36	Secondaire	secondaire terminee	Ménagère	seule	5	Incision medianne sous ombilicale	4	Plus de 60	Moins de 15	Plus de 60	Plus de 60	Plus de 60	Plus de 60	No	No	No
390	39	plus 38 SA	4+	oui	Césarienne pendant le travail	No	No	Yes	non	0	2	2	3	20 à 29 ans	25	Secondaire	secondaire non terminee	Ménagère	seule	3	Pfanestiel	2	Plus de 60	Moins de 15	Moins de 60	Moins de 60	Moins de 60	Moins de 60	No	No	No
391	36	inf 38 SA	1	oui	Césarienne pendant le travail	No	No	Yes	non	0	4	4+	5	20 à 29 ans	26	Secondaire	secondaire non terminee	commercante	seule	5	Incision medianne sous ombilicale	4	Moins de 60	Moins de 15	Moins de 60	Moins de 60	Moins de 60	Moins de 60	No	No	No
392	37	inf 38 SA	2	oui	Césarienne pendant le travail	No	No	Yes	non	0	2	2	4	20 à 29 ans	24	Primaire	primaire terminee	Ménagère	seule	4	Pfanestiel	2	Moins de 60	Plus de 15	Plus de 60	Moins de 60	Moins de 60	Moins de 60	No	No	No
393	40	plus 38 SA	3	oui	Césarienne programmée	No	Yes	No	oui	1	2	2	6	30 à 39 ans	39	Secondaire	secondaire terminee	Ménagère	seule	6	Incision medianne sous ombilicale	2	Plus de 60	Moins de 15	Plus de 60	Plus de 60	Plus de 60	Plus de 60	No	No	No
394	40	plus 38 SA	2	oui	Césarienne programmée	No	Yes	No	oui	1	4	4+	5	30 à 39 ans	35	Secondaire	secondaire terminee	Ménagère	seule	5	Incision medianne sous ombilicale	4	Plus de 60	Moins de 15	Plus de 60	Plus de 60	Plus de 60	Plus de 60	No	No	No
395	39	plus 38 SA	4+	oui	Césarienne pendant le travail	No	No	Yes	oui	1	4	4+	9	≥40 ans	42	Secondaire	secondaire non terminee	Ménagère	seule	9	Incision medianne sous ombilicale	4	Plus de 60	Moins de 15	Plus de 60	Plus de 60	Plus de 60	Plus de 60	No	No	No
396	38	plus 38 SA	4+	oui	Césarienne pendant le travail	No	No	Yes	oui	1	2	2	3	30 à 39 ans	30	Secondaire	secondaire terminee	Ménagère	seule	3	Joel Cohen	2	Plus de 60	Moins de 15	Moins de 60	Moins de 60	Moins de 60	Moins de 60	Yes	No	Yes
397	38	plus 38 SA	4+	oui	Césarienne pendant le travail	No	No	Yes	oui	1	3	3	4	20 à 29 ans	26	Aucun	aucun	Ménagère	seule	4	Incision medianne sous ombilicale	3	Moins de 60	Moins de 15	Moins de 60	Moins de 60	Moins de 60	Plus de 60	No	No	No
398	38	plus 38 SA	4+	oui	Césarienne pendant le travail	No	No	Yes	non	0	2	2	3	30 à 39 ans	30	Secondaire	secondaire terminee	Ménagère	seule	3	Incision medianne sous ombilicale	2	Moins de 60	Moins de 15	Plus de 60	Plus de 60	Plus de 60	Plus de 60	No	No	No
399	40	plus 38 SA	2	oui	Césarienne pendant le travail	No	No	Yes	oui	1	4	4+	5	30 à 39 ans	35	Secondaire	secondaire terminee	Ménagère	seule	5	Incision medianne sous ombilicale	4	Plus de 60	Moins de 15	Plus de 60	Plus de 60	Plus de 60	Plus de 60	No	No	No
400	38	plus 38 SA	3	oui	Césarienne pendant le travail	No	No	Yes	oui	1	2	2	6	30 à 39 ans	39	Secondaire	secondaire terminee	Ménagère	seule	6	Incision medianne sous ombilicale	2	Moins de 60	Moins de 15	Moins de 60	Moins de 60	Moins de 60	Moins de 60	No	No	No
401	39	plus 38 SA	4+	oui	Césarienne pendant le travail	No	No	Yes	oui	1	2	2	9	≥40 ans	42	Secondaire	secondaire non terminee	Ménagère	seule	9	Incision medianne sous ombilicale	2	Plus de 60	Moins de 15	Plus de 60	Plus de 60	Plus de 60	Plus de 60	No	Yes	No
402	39	plus 38 SA	4+	oui	Césarienne pendant le travail	No	No	Yes	oui	1	2	2	3	20 à 29 ans	25	Universitaire	graduat	Ménagère	seule	3	Pfanestiel	2	Moins de 60	Moins de 15	Plus de 60	Plus de 60	Plus de 60	Moins de 60	No	No	No
403	39	plus 38 SA	0	non	Césarienne pendant le travail	No	No	Yes	non	0	2	2	3	20 à 29 ans	28	Aucun	aucun	Ménagère	seule	3	Pfanestiel	2	Moins de 60	Moins de 15	Plus de 60	Plus de 60	Plus de 60	Plus de 60	No	No	No
404	38	plus 38 SA	4+	oui	Césarienne programmée	No	Yes	No	oui	1	3	3	4	20 à 29 ans	26	Secondaire	secondaire non terminee	Ménagère	seule	4	Pfanestiel	3	Plus de 60	Moins de 15	Plus de 60	Plus de 60	Plus de 60	Plus de 60	No	No	No
405	40	plus 38 SA	0	non	Césarienne programmée	No	Yes	No	non	0	2	2	6	20 à 29 ans	28	Non connu	non connue	Ménagère	seule	6	Pfanestiel	2	Moins de 60	Moins de 15	Plus de 60	Plus de 60	Plus de 60	Plus de 60	No	No	No
406	37	inf 38 SA	2	oui	Césarienne pendant le travail	No	No	Yes	oui	1	2	2	5	30 à 39 ans	34	Primaire	primaire non termine	Ménagère	seule	5	Joel Cohen	2	Plus de 60	Moins de 15	Plus de 60	Plus de 60	Plus de 60	Plus de 60	No	No	No
407	41	plus 38 SA	2	oui	Césarienne pendant le travail	No	No	Yes	non	0	3	3	4	30 à 39 ans	30	Aucun	aucun	Ménagère	seule	4	Incision medianne sous ombilicale	3	Plus de 60	Moins de 15	Plus de 60	Moins de 60	Moins de 60	Moins de 60	No	No	No
408	40	plus 38 SA	4+	oui	Césarienne programmée	No	Yes	No	oui	1	2	2	3	20 à 29 ans	22	Secondaire	secondaire non terminee	commercante	seule	3	Incision medianne sous ombilicale	2	Plus de 60	Moins de 15	Moins de 60	Plus de 60	Plus de 60	Plus de 60	No	No	No
409	38	plus 38 SA	0	non	Césarienne pendant le travail	No	No	Yes	non	0	2	2	5	20 à 29 ans	23	Secondaire	secondaire non terminee	Ménagère	seule	5	Incision medianne sous ombilicale	2	Plus de 60	Plus de 15	Plus de 60	Plus de 60	Plus de 60	Plus de 60	No	No	No
410	39	plus 38 SA	3	oui	Césarienne pendant le travail	No	No	Yes	oui	1	5	4+	6	30 à 39 ans	30	Aucun	aucun	Cultivatrice	seule	6	Incision medianne sous ombilicale	5	Plus de 60	Plus de 15	Plus de 60	Moins de 60	Moins de 60	Moins de 60	No	No	No
411	40	plus 38 SA	4+	oui	Césarienne pendant le travail	No	No	Yes	oui	1	4	4+	5	20 à 29 ans	27	Non connu	non connue	Cultivatrice	referee	5	Incision medianne sous ombilicale	4	Plus de 60	Plus de 15	Plus de 60	Plus de 60	Plus de 60	Plus de 60	No	No	No
412	40	plus 38 SA	3	oui	Césarienne pendant le travail	No	No	Yes	oui	1	3	3	6	30 à 39 ans	34	Non connu	non connue	Cultivatrice	referee	6	Incision medianne sous ombilicale	3	Plus de 60	Moins de 15	Moins de 60	Moins de 60	Moins de 60	Moins de 60	No	No	No
413	40	plus 38 SA	4+	oui	Césarienne programmée	No	Yes	No	oui	1	2	2	2	20 à 29 ans	22	Non connu	non connue	Cultivatrice	referee	2	Incision medianne sous ombilicale	2	Plus de 60	Plus de 15	Moins de 60	Moins de 60	Moins de 60	Moins de 60	No	No	No
414	40	plus 38 SA	1	oui	Césarienne pendant le travail	No	No	Yes	oui	1	3	3	7	20 à 29 ans	28	Primaire	primaire terminee	Cultivatrice	referee	7	Incision medianne sous ombilicale	3	Moins de 60	Moins de 15	Moins de 60	Moins de 60	Moins de 60	Moins de 60	No	No	No
415	40	plus 38 SA	0	non	Césarienne programmée	No	Yes	No	non	0	3	3	9	30 à 39 ans	32	Aucun	aucun	Cultivatrice	referee	9	Incision medianne sous ombilicale	3	Plus de 60	Plus de 15	Plus de 60	Plus de 60	Plus de 60	Plus de 60	No	No	No
416	40	plus 38 SA	3	oui	Césarienne pendant le travail	No	No	Yes	non	0	2	2	3	20 à 29 ans	22	Aucun	aucun	Cultivatrice	seule	3	Incision medianne sous ombilicale	2	Plus de 60	Moins de 15	Plus de 60	Plus de 60	Plus de 60	Plus de 60	No	No	No
417	40	plus 38 SA	0	non	Césarienne pendant le travail	No	No	Yes	non	0	3	3	4	20 à 29 ans	22	Aucun	aucun	Cultivatrice	seule	4	Incision medianne sous ombilicale	3	Plus de 60	Plus de 15	Plus de 60	Plus de 60	Plus de 60	Plus de 60	No	No	No
418	40	plus 38 SA	0	non	Césarienne programmée	No	Yes	No	non	0	2	2	6	30 à 39 ans	30	Aucun	aucun	Cultivatrice	seule	6	Incision medianne sous ombilicale	2	Moins de 60	Plus de 15	Plus de 60	Plus de 60	Plus de 60	Plus de 60	No	No	No
419	40	plus 38 SA	3	oui	Césarienne programmée	No	Yes	No	oui	1	3	3	4	20 à 29 ans	23	Primaire	primaire terminee	Cultivatrice	seule	4	Incision medianne sous ombilicale	3	Plus de 60	Plus de 15	Plus de 60	Moins de 60	Moins de 60	Plus de 60	No	No	No
420	40	plus 38 SA	0	non	Césarienne pendant le travail	No	No	Yes	non	0	3	3	6	30 à 39 ans	35	Aucun	aucun	Cultivatrice	seule	6	Incision medianne sous ombilicale	3	Plus de 60	Moins de 15	Plus de 60	Plus de 60	Plus de 60	Plus de 60	No	No	No
421	40	plus 38 SA	4+	oui	Césarienne programmée	No	Yes	No	oui	1	3	3	4	20 à 29 ans	28	Aucun	aucun	Cultivatrice	referee	4	Incision medianne sous ombilicale	3	Plus de 60	Moins de 15	Plus de 60	Plus de 60	Plus de 60	Plus de 60	No	No	No
422	40	plus 38 SA	3	oui	Césarienne pendant le travail	No	No	Yes	oui	1	3	3	4	30 à 39 ans	30	Aucun	aucun	Cultivatrice	seule	4	Incision medianne sous ombilicale	3	Plus de 60	Moins de 15	Plus de 60	Plus de 60	Plus de 60	Plus de 60	No	No	No
